# Supplementary material for: Selective mortality during famine and plague events in medieval London
Source: Sci Rep. 2025 Jul 25;15:27133. doi: 10.1038/s41598-025-13198-7 (PMC12297707; doi:10.1038/s41598-025-13198-7)
Supplement: Supplementary file 1 — Supplementary Material 1 [file 41598_2025_13198_MOESM1_ESM.xlsx]

## Sheet: Data used in analyses
Table S1. Imputed dataset
Individual	Cemetery	Plague, Famine, Other COD	Sex	Age-at-Death	CO	LEH	Short Femur	Nitrogen	Carbon Quartile
3197	Medieval-Bermondsey Abbey	0	MALE	46	0	1	0	NA	NA	Plague, Famine, Other COD	0 = Other COD	1 = Famine	2 = Plague
3616	Medieval-Bermondsey Abbey	0	MALE	73	0	0	0	NA	NA	CO	0 = Absent	1 = Present
3753	Medieval-Bermondsey Abbey	0	MALE	75	0	0	0	NA	NA	LEH	0 = Absent	1 = Present
3203	Medieval-Bermondsey Abbey	0	MALE	31	0	1	0	NA	NA	Short Femur	0 = Absent	1 = Present
3400	Medieval-Bermondsey Abbey	0	MALE	31	0	1	0	NA	NA
2964	Medieval-Bermondsey Abbey	0	MALE	68	0	1	0	NA	NA
2967	Medieval-Bermondsey Abbey	0	MALE	31	0	1	0	NA	NA
2692	Medieval-Bermondsey Abbey	0	MALE	44	0	1	0	NA	NA
3274	Medieval-Bermondsey Abbey	0	MALE	68	0	1	0	NA	NA
3607	Medieval-Bermondsey Abbey	0	MALE	79	0	1	0	NA	NA
2698	Medieval-Bermondsey Abbey	0	MALE	36	0	1	0	NA	NA
3817	Medieval-Bermondsey Abbey	0	MALE	36	0	1	0	NA	NA
3251	Medieval-Bermondsey Abbey	0	MALE	46	0	1	0	NA	NA
2725	Medieval-Bermondsey Abbey	0	MALE	64	0	0	0	NA	NA
3575	Medieval-Bermondsey Abbey	0	MALE	68	0	1	0	NA	NA
3613	Medieval-Bermondsey Abbey	0	MALE	54	0	1	0	NA	NA
2573	Medieval-Bermondsey Abbey	0	MALE	54	0	1	0	NA	NA
2801	Medieval-Bermondsey Abbey	0	MALE	59	0	1	0	NA	NA
3181	Medieval-Bermondsey Abbey	0	MALE	74	0	1	0	NA	NA
2569	Medieval-Bermondsey Abbey	0	MALE	78	0	1	0	NA	NA
2709	Medieval-Bermondsey Abbey	0	MALE	57	0	1	0	NA	NA
2871	Medieval-Bermondsey Abbey	0	MALE	71	0	1	0	NA	NA
3242	Medieval-Bermondsey Abbey	0	MALE	65	0	1	0	NA	NA
3602	Medieval-Bermondsey Abbey	0	MALE	65	0	1	0	NA	NA
2828	Medieval-Bermondsey Abbey	0	MALE	68	0	1	0	NA	NA
2895	Medieval-Bermondsey Abbey	0	MALE	68	0	1	0	NA	NA
2929	Medieval-Bermondsey Abbey	0	MALE	68	0	1	0	NA	NA
3079	Medieval-Bermondsey Abbey	0	MALE	68	0	1	0	NA	NA
3512	Medieval-Bermondsey Abbey	0	MALE	68	0	1	0	NA	NA
2640	Medieval-Bermondsey Abbey	0	MALE	63	0	1	0	NA	NA
3490	Medieval-Bermondsey Abbey	0	MALE	63	0	1	0	NA	NA
3897	Medieval-Bermondsey Abbey	0	MALE	78	0	1	0	NA	NA
3015	Medieval-Bermondsey Abbey	0	MALE	31	1	1	0	NA	NA
3726	Medieval-Bermondsey Abbey	0	MALE	31	1	1	0	NA	NA
2753	Medieval-Bermondsey Abbey	0	MALE	57	0	1	0	NA	NA
2695	Medieval-Bermondsey Abbey	0	MALE	55	0	1	0	NA	NA
2712	Medieval-Bermondsey Abbey	0	MALE	55	0	1	0	NA	NA
2765	Medieval-Bermondsey Abbey	0	MALE	55	0	1	0	NA	NA
2837	Medieval-Bermondsey Abbey	0	MALE	55	0	1	0	NA	NA
2844	Medieval-Bermondsey Abbey	0	MALE	55	0	1	0	NA	NA
2849	Medieval-Bermondsey Abbey	0	MALE	55	0	1	0	NA	NA
2852	Medieval-Bermondsey Abbey	0	MALE	55	0	1	0	NA	NA
2858	Medieval-Bermondsey Abbey	0	MALE	55	0	1	0	NA	NA
3002	Medieval-Bermondsey Abbey	0	MALE	55	0	1	0	NA	NA
3005	Medieval-Bermondsey Abbey	0	MALE	55	0	1	0	NA	NA
3025	Medieval-Bermondsey Abbey	0	MALE	55	0	1	0	NA	NA
3073	Medieval-Bermondsey Abbey	0	MALE	55	0	1	0	NA	NA
3119	Medieval-Bermondsey Abbey	0	MALE	55	0	1	0	NA	NA
3157	Medieval-Bermondsey Abbey	0	MALE	55	0	1	0	NA	NA
3170	Medieval-Bermondsey Abbey	0	MALE	55	0	1	0	NA	NA
3178	Medieval-Bermondsey Abbey	0	MALE	55	0	1	0	NA	NA
3184	Medieval-Bermondsey Abbey	0	MALE	55	0	1	0	NA	NA
3217	Medieval-Bermondsey Abbey	0	MALE	55	0	1	0	NA	NA
3442	Medieval-Bermondsey Abbey	0	MALE	55	0	1	0	NA	NA
3522	Medieval-Bermondsey Abbey	0	MALE	55	0	1	0	NA	NA
3538	Medieval-Bermondsey Abbey	0	MALE	55	0	1	0	NA	NA
3572	Medieval-Bermondsey Abbey	0	MALE	55	0	1	0	NA	NA
3723	Medieval-Bermondsey Abbey	0	MALE	55	0	1	0	NA	NA
3729	Medieval-Bermondsey Abbey	0	MALE	55	0	1	0	NA	NA
3885	Medieval-Bermondsey Abbey	0	MALE	55	0	1	0	NA	NA
3905	Medieval-Bermondsey Abbey	0	MALE	55	0	1	0	NA	NA
3911	Medieval-Bermondsey Abbey	0	MALE	55	0	1	0	NA	NA
3982	Medieval-Bermondsey Abbey	0	MALE	55	0	1	0	NA	NA
2795	Medieval-Bermondsey Abbey	0	MALE	34	1	1	0	NA	NA
2888	Medieval-Bermondsey Abbey	0	MALE	34	1	1	0	NA	NA
3175	Medieval-Bermondsey Abbey	0	MALE	34	1	1	0	NA	NA
3223	Medieval-Bermondsey Abbey	0	MALE	34	1	1	0	NA	NA
3487	Medieval-Bermondsey Abbey	0	MALE	34	1	1	0	NA	NA
3792	Medieval-Bermondsey Abbey	0	MALE	34	1	1	0	NA	NA
2876	Medieval-Bermondsey Abbey	0	MALE	78	1	0	0	NA	NA
3309	Medieval-Bermondsey Abbey	0	MALE	54	0	1	0	NA	NA
2701	Medieval-Bermondsey Abbey	0	MALE	63	1	0	0	NA	NA
2643	Medieval-Bermondsey Abbey	0	MALE	22	1	1	0	NA	NA
3096	Medieval-Bermondsey Abbey	0	MALE	22	1	1	0	NA	NA
2722	Medieval-Bermondsey Abbey	0	MALE	22	0	1	0	NA	NA
3013	Medieval-Bermondsey Abbey	0	MALE	46	0	1	0	NA	NA
3342	Medieval-Bermondsey Abbey	0	MALE	70	0	1	0	NA	NA
2562	Medieval-Bermondsey Abbey	0	MALE	21	1	1	0	NA	NA
2865	Medieval-Bermondsey Abbey	0	MALE	59	0	1	0	NA	NA
3558	Medieval-Bermondsey Abbey	0	MALE	68	1	1	0	NA	NA
3048	Medieval-Bermondsey Abbey	0	MALE	63	0	1	0	NA	NA
2633	Medieval-Bermondsey Abbey	0	MALE	18	1	1	0	NA	NA
2743	Medieval-Bermondsey Abbey	0	MALE	18	1	1	0	NA	NA
2758	Medieval-Bermondsey Abbey	0	MALE	18	1	1	0	NA	NA
3635	Medieval-Bermondsey Abbey	0	MALE	59	0	1	0	NA	NA
2959	Medieval-Bermondsey Abbey	0	MALE	56	1	0	0	NA	NA
3031	Medieval-Bermondsey Abbey	0	MALE	56	1	0	0	NA	NA
2812	Medieval-Bermondsey Abbey	0	MALE	65	0	0	0	NA	NA
3256	Medieval-Bermondsey Abbey	0	MALE	54	0	1	0	NA	NA
3236	Medieval-Bermondsey Abbey	0	MALE	18	1	1	0	NA	NA
3268	Medieval-Bermondsey Abbey	0	MALE	71	0	0	0	NA	NA
3065	Medieval-Bermondsey Abbey	0	MALE	54	0	0	0	NA	NA
3294	Medieval-Bermondsey Abbey	0	MALE	24	0	1	0	NA	NA
3883	Medieval-Bermondsey Abbey	0	MALE	57	0	1	0	NA	NA
3104	Medieval-Bermondsey Abbey	0	MALE	70	0	0	0	NA	NA
3146	Medieval-Bermondsey Abbey	0	MALE	70	0	0	0	NA	NA
3534	Medieval-Bermondsey Abbey	0	MALE	70	0	0	0	NA	NA
3555	Medieval-Bermondsey Abbey	0	MALE	24	0	1	0	NA	NA
3220	Medieval-Bermondsey Abbey	0	MALE	18	1	1	0	NA	NA
2984	Medieval-Bermondsey Abbey	0	MALE	46	0	0	0	NA	NA
3187	Medieval-Bermondsey Abbey	0	MALE	46	0	0	0	NA	NA
3262	Medieval-Bermondsey Abbey	0	MALE	46	0	0	0	NA	NA
3279	Medieval-Bermondsey Abbey	0	MALE	46	0	0	0	NA	NA
3515	Medieval-Bermondsey Abbey	0	MALE	46	0	0	0	NA	NA
3919	Medieval-Bermondsey Abbey	0	MALE	46	0	0	0	NA	NA
3654	Medieval-Bermondsey Abbey	0	MALE	47	0	0	0	NA	NA
2815	Medieval-Bermondsey Abbey	0	MALE	54	0	0	0	NA	NA
3231	Medieval-Bermondsey Abbey	0	MALE	54	0	0	0	NA	NA
3099	Medieval-Bermondsey Abbey	0	MALE	46	0	0	0	NA	NA
3320	Medieval-Bermondsey Abbey	0	MALE	55	0	0	0	NA	NA
3914	Medieval-Bermondsey Abbey	0	MALE	31	0	1	0	NA	NA
2861	Medieval-Bermondsey Abbey	0	MALE	59	0	0	0	NA	NA
3228	Medieval-Bermondsey Abbey	0	MALE	59	0	0	0	NA	NA
2564	Medieval-Bermondsey Abbey	0	MALE	57	0	0	0	NA	NA
2616	Medieval-Bermondsey Abbey	0	MALE	57	0	0	0	NA	NA
2736	Medieval-Bermondsey Abbey	0	MALE	57	0	0	0	NA	NA
3356	Medieval-Bermondsey Abbey	0	MALE	57	0	0	0	NA	NA
3200	Medieval-Bermondsey Abbey	0	MALE	50	0	1	0	NA	NA
3458	Medieval-Bermondsey Abbey	0	MALE	55	0	0	0	NA	NA
2594	Medieval-Bermondsey Abbey	0	MALE	71	0	1	0	NA	NA
2786	Medieval-Bermondsey Abbey	0	MALE	56	0	0	0	NA	NA
4035	Medieval-Bermondsey Abbey	0	MALE	57	0	1	0	NA	NA
2659	Medieval-Bermondsey Abbey	0	MALE	57	0	1	0	NA	NA
3541	Medieval-Bermondsey Abbey	0	MALE	57	0	0	0	NA	NA
3986	Medieval-Bermondsey Abbey	0	MALE	59	0	0	0	NA	NA
2782	Medieval-Bermondsey Abbey	0	MALE	56	0	0	0	NA	NA
3732	Medieval-Bermondsey Abbey	0	MALE	56	0	0	0	NA	NA
2669	Medieval-Bermondsey Abbey	0	MALE	59	0	1	0	NA	NA
3886	Medieval-Bermondsey Abbey	0	MALE	55	0	1	0	NA	NA
3823	Medieval-Bermondsey Abbey	0	MALE	70	0	1	0	NA	NA
2762	Medieval-Bermondsey Abbey	0	MALE	70	0	0	0	NA	NA
3880	Medieval-Bermondsey Abbey	0	MALE	57	0	0	0	NA	NA
2898	Medieval-Bermondsey Abbey	0	MALE	57	0	0	0	NA	NA
3093	Medieval-Bermondsey Abbey	0	MALE	46	0	1	0	NA	NA
3501	Medieval-Bermondsey Abbey	0	MALE	61	0	1	0	NA	NA
3531	Medieval-Bermondsey Abbey	0	MALE	59	0	0	0	NA	NA
32	Medieval-Dominican Friary Carter Lane	0	FEMALE	56	0	0	0	NA	NA
77	Medieval-Dominican Friary Carter Lane	0	FEMALE	56	0	0	0	NA	NA
175	Medieval-Dominican Friary Carter Lane	0	FEMALE	18	0	0	0	NA	NA
170	Medieval-Dominican Friary Carter Lane	0	FEMALE	18	0	1	0	NA	NA
345	Medieval-Dominican Friary Carter Lane	0	FEMALE	66	0	1	0	NA	NA
305	Medieval-Dominican Friary Carter Lane	0	FEMALE	49	0	1	0	NA	NA
343	Medieval-Dominican Friary Carter Lane	0	FEMALE	40	0	1	0	NA	NA
405	Medieval-Dominican Friary Carter Lane	0	FEMALE	40	0	1	0	NA	NA
415	Medieval-Dominican Friary Carter Lane	0	FEMALE	29	0	0	0	NA	NA
318	Medieval-Dominican Friary Carter Lane	0	MALE	68	1	0	0	NA	NA
306	Medieval-Dominican Friary Carter Lane	0	MALE	18	1	1	0	NA	NA
382	Medieval-Dominican Friary Carter Lane	0	MALE	18	1	1	0	NA	NA
142	Medieval-Dominican Friary Carter Lane	0	MALE	40	1	1	0	NA	NA
257	Medieval-Dominican Friary Carter Lane	0	MALE	33	1	1	0	NA	NA
376	Medieval-Dominican Friary Carter Lane	0	MALE	18	0	1	0	NA	NA
325	Medieval-Dominican Friary Carter Lane	0	MALE	29	0	0	0	NA	NA
33	Medieval-Dominican Friary Carter Lane	0	MALE	44	0	0	0	NA	NA
111	Medieval-Dominican Friary Carter Lane	0	MALE	44	0	0	0	NA	NA
265	Medieval-Dominican Friary Carter Lane	0	MALE	44	0	0	0	NA	NA
355	Medieval-Dominican Friary Carter Lane	0	MALE	44	0	0	0	NA	NA
540	Medieval-Dominican Friary Carter Lane	0	MALE	44	0	0	0	NA	NA
379	Medieval-Dominican Friary Carter Lane	0	MALE	40	0	0	0	NA	NA
237	Medieval-Dominican Friary Carter Lane	0	MALE	45	0	0	0	NA	NA
331	Medieval-Dominican Friary Carter Lane	0	MALE	49	0	1	0	NA	NA
10912	Medieval-Guildhall Yard	0	FEMALE	18	0	1	0	NA	NA
13367	Medieval-Guildhall Yard	0	FEMALE	27	0	1	0	NA	NA
10650	Medieval-Guildhall Yard	0	FEMALE	27	0	0	0	NA	NA
10894	Medieval-Guildhall Yard	0	FEMALE	22	0	0	0	NA	NA
10705	Medieval-Guildhall Yard	0	FEMALE	36	0	0	0	NA	NA
13281	Medieval-Guildhall Yard	0	FEMALE	35	0	0	0	NA	NA
10695	Medieval-Guildhall Yard	0	FEMALE	45	0	0	0	NA	NA
20623	Medieval-Guildhall Yard	0	FEMALE	45	0	0	0	NA	NA
10731	Medieval-Guildhall Yard	0	FEMALE	56	0	0	0	NA	NA
13287	Medieval-Guildhall Yard	0	FEMALE	56	0	0	0	NA	NA
20113	Medieval-Guildhall Yard	0	FEMALE	68	0	1	0	NA	NA
20574	Medieval-Guildhall Yard	0	FEMALE	60	0	1	0	NA	NA
10656	Medieval-Guildhall Yard	0	FEMALE	63	0	0	0	NA	NA
20105	Medieval-Guildhall Yard	0	MALE	53	0	0	0	NA	NA
10739	Medieval-Guildhall Yard	0	MALE	45	0	0	0	NA	NA
10723	Medieval-Guildhall Yard	0	MALE	53	0	0	0	NA	NA
10690	Medieval-Guildhall Yard	0	MALE	18	0	1	0	NA	NA
20543	Medieval-Guildhall Yard	0	MALE	18	1	1	0	NA	NA
20538	Medieval-Guildhall Yard	0	MALE	35	0	1	0	NA	NA
20065	Medieval-Guildhall Yard	0	MALE	42	0	1	0	NA	NA
10957	Medieval-Guildhall Yard	0	MALE	34	0	1	0	NA	NA
10688	Medieval-Guildhall Yard	0	MALE	43	1	1	0	NA	NA
17166	Medieval-Guildhall Yard	0	MALE	68	0	0	0	NA	NA
10792	Medieval-Guildhall Yard	0	MALE	29	0	1	0	NA	NA
13056	Medieval-Guildhall Yard	0	MALE	24	0	1	0	NA	NA
20588	Medieval-Guildhall Yard	0	MALE	61	0	0	0	NA	NA
10774	Medieval-Guildhall Yard	0	MALE	59	1	1	0	NA	NA
10734	Medieval-Guildhall Yard	0	MALE	61	1	1	0	NA	NA
2988	Medieval-Merton Priory	0	FEMALE	52	1	1	0	NA	NA
4057	Medieval-Merton Priory	0	FEMALE	52	1	1	0	NA	NA
4403	Medieval-Merton Priory	0	FEMALE	27	0	1	0	NA	NA
4890	Medieval-Merton Priory	0	FEMALE	53	1	1	0	NA	NA
7184	Medieval-Merton Priory	0	FEMALE	53	1	1	0	NA	NA
2352	Medieval-Merton Priory	0	FEMALE	56	1	1	0	NA	NA
3970	Medieval-Merton Priory	0	FEMALE	56	1	1	0	NA	NA
4132	Medieval-Merton Priory	0	FEMALE	56	1	1	0	NA	NA
4558	Medieval-Merton Priory	0	FEMALE	47	0	1	0	NA	NA
2998	Medieval-Merton Priory	0	FEMALE	43	0	1	0	NA	NA
3968	Medieval-Merton Priory	0	FEMALE	43	0	1	0	NA	NA
4120	Medieval-Merton Priory	0	FEMALE	43	0	1	0	NA	NA
4223	Medieval-Merton Priory	0	FEMALE	43	0	1	0	NA	NA
4295	Medieval-Merton Priory	0	FEMALE	43	0	1	0	NA	NA
4704	Medieval-Merton Priory	0	FEMALE	43	0	1	0	NA	NA
4719	Medieval-Merton Priory	0	FEMALE	43	0	1	0	NA	NA
5758	Medieval-Merton Priory	0	FEMALE	43	0	1	0	NA	NA
7130	Medieval-Merton Priory	0	FEMALE	43	0	1	0	NA	NA
3997	Medieval-Merton Priory	0	FEMALE	45	0	1	0	NA	NA
4998	Medieval-Merton Priory	0	FEMALE	52	1	0	0	NA	NA
4427	Medieval-Merton Priory	0	FEMALE	37	0	1	0	NA	NA
7766	Medieval-Merton Priory	0	FEMALE	37	0	1	0	NA	NA
4992	Medieval-Merton Priory	0	FEMALE	45	0	1	0	NA	NA
4823	Medieval-Merton Priory	0	FEMALE	57	0	1	0	NA	NA
2937	Medieval-Merton Priory	0	FEMALE	48	1	1	0	NA	NA
2948	Medieval-Merton Priory	0	FEMALE	48	1	1	0	NA	NA
3548	Medieval-Merton Priory	0	FEMALE	48	1	1	0	NA	NA
3695	Medieval-Merton Priory	0	FEMALE	48	1	1	0	NA	NA
4202	Medieval-Merton Priory	0	FEMALE	48	1	1	0	NA	NA
4518	Medieval-Merton Priory	0	FEMALE	48	1	1	0	NA	NA
4771	Medieval-Merton Priory	0	FEMALE	48	1	1	0	NA	NA
2102	Medieval-Merton Priory	0	FEMALE	45	1	1	0	NA	NA
2539	Medieval-Merton Priory	0	FEMALE	53	0	0	0	NA	NA
4187	Medieval-Merton Priory	0	FEMALE	53	0	0	0	NA	NA
4051	Medieval-Merton Priory	0	FEMALE	58	0	0	0	NA	NA
4945	Medieval-Merton Priory	0	FEMALE	61	0	1	0	NA	NA
4081	Medieval-Merton Priory	0	FEMALE	53	1	0	0	NA	NA
4391	Medieval-Merton Priory	0	FEMALE	49	0	1	0	NA	NA
4832	Medieval-Merton Priory	0	FEMALE	56	0	0	0	NA	NA
4857	Medieval-Merton Priory	0	FEMALE	56	0	0	0	NA	NA
3668	Medieval-Merton Priory	0	FEMALE	53	1	1	0	NA	NA
4661	Medieval-Merton Priory	0	FEMALE	69	0	0	0	NA	NA
4298	Medieval-Merton Priory	0	FEMALE	58	0	1	0	NA	NA
2732	Medieval-Merton Priory	0	FEMALE	45	1	1	0	NA	NA
4232	Medieval-Merton Priory	0	FEMALE	45	1	1	0	NA	NA
2782	Medieval-Merton Priory	0	FEMALE	48	1	1	0	NA	NA
4307	Medieval-Merton Priory	0	FEMALE	48	1	1	0	NA	NA
4400	Medieval-Merton Priory	0	FEMALE	48	1	1	0	NA	NA
4866	Medieval-Merton Priory	0	FEMALE	48	1	1	0	NA	NA
5815	Medieval-Merton Priory	0	FEMALE	48	1	1	0	NA	NA
4211	Medieval-Merton Priory	0	FEMALE	45	0	1	0	NA	NA
2413	Medieval-Merton Priory	0	FEMALE	49	1	1	0	NA	NA
771	Medieval-Merton Priory	0	FEMALE	56	0	1	0	NA	NA
4388	Medieval-Merton Priory	0	FEMALE	61	0	1	0	NA	NA
2735	Medieval-Merton Priory	0	FEMALE	77	0	0	0	NA	NA
3592	Medieval-Merton Priory	0	FEMALE	62	0	0	0	NA	NA
7501	Medieval-Merton Priory	0	FEMALE	63	1	1	0	NA	NA
2856	Medieval-Merton Priory	0	MALE	46	1	1	0	NA	NA
2096	Medieval-Merton Priory	0	MALE	56	0	1	0	NA	NA
2741	Medieval-Merton Priory	0	MALE	56	0	1	0	NA	NA
2846	Medieval-Merton Priory	0	MALE	56	0	1	0	NA	NA
3424	Medieval-Merton Priory	0	MALE	56	0	1	0	NA	NA
3856	Medieval-Merton Priory	0	MALE	56	0	1	0	NA	NA
4205	Medieval-Merton Priory	0	MALE	56	0	1	0	NA	NA
4676	Medieval-Merton Priory	0	MALE	56	0	1	0	NA	NA
4707	Medieval-Merton Priory	0	MALE	56	0	1	0	NA	NA
4899	Medieval-Merton Priory	0	MALE	56	0	1	0	NA	NA
4982	Medieval-Merton Priory	0	MALE	56	0	1	0	NA	NA
3291	Medieval-Merton Priory	0	MALE	54	0	1	0	NA	NA
6024	Medieval-Merton Priory	0	MALE	54	0	1	0	NA	NA
2951	Medieval-Merton Priory	0	MALE	59	1	1	0	NA	NA
4989	Medieval-Merton Priory	0	MALE	57	0	1	0	NA	NA
4063	Medieval-Merton Priory	0	MALE	57	0	1	0	NA	NA
4567	Medieval-Merton Priory	0	MALE	54	0	1	0	NA	NA
6663	Medieval-Merton Priory	0	MALE	54	0	1	0	NA	NA
2884	Medieval-Merton Priory	0	MALE	59	0	1	0	NA	NA
4820	Medieval-Merton Priory	0	MALE	59	0	1	0	NA	NA
2795	Medieval-Merton Priory	0	MALE	70	0	1	0	NA	NA
4564	Medieval-Merton Priory	0	MALE	70	0	1	0	NA	NA
2597	Medieval-Merton Priory	0	MALE	54	1	1	0	NA	NA
3083	Medieval-Merton Priory	0	MALE	61	1	0	0	NA	NA
5008	Medieval-Merton Priory	0	MALE	31	1	1	0	NA	NA
2381	Medieval-Merton Priory	0	MALE	79	1	0	0	NA	NA
2921	Medieval-Merton Priory	0	MALE	70	0	1	0	NA	NA
3885	Medieval-Merton Priory	0	MALE	70	0	1	0	NA	NA
4126	Medieval-Merton Priory	0	MALE	59	0	1	0	NA	NA
4138	Medieval-Merton Priory	0	MALE	59	0	1	0	NA	NA
2893	Medieval-Merton Priory	0	MALE	65	0	1	0	NA	NA
4527	Medieval-Merton Priory	0	MALE	65	0	1	0	NA	NA
2584	Medieval-Merton Priory	0	MALE	71	1	0	0	NA	NA
2898	Medieval-Merton Priory	0	MALE	62	0	1	0	NA	NA
2593	Medieval-Merton Priory	0	MALE	63	0	1	0	NA	NA
4355	Medieval-Merton Priory	0	MALE	63	0	1	0	NA	NA
4590	Medieval-Merton Priory	0	MALE	63	0	1	0	NA	NA
2710	Medieval-Merton Priory	0	MALE	54	1	1	0	NA	NA
3128	Medieval-Merton Priory	0	MALE	18	0	1	0	NA	NA
4214	Medieval-Merton Priory	0	MALE	65	0	1	0	NA	NA
4608	Medieval-Merton Priory	0	MALE	65	0	1	0	NA	NA
4032	Medieval-Merton Priory	0	MALE	57	0	1	0	NA	NA
2565	Medieval-Merton Priory	0	MALE	18	0	1	0	NA	NA
2599	Medieval-Merton Priory	0	MALE	18	0	1	0	NA	NA
2659	Medieval-Merton Priory	0	MALE	18	0	1	0	NA	NA
5194	Medieval-Merton Priory	0	MALE	18	0	1	0	NA	NA
2862	Medieval-Merton Priory	0	MALE	61	0	1	0	NA	NA
4233	Medieval-Merton Priory	0	MALE	61	0	1	0	NA	NA
2175	Medieval-Merton Priory	0	MALE	59	1	1	0	NA	NA
2554	Medieval-Merton Priory	0	MALE	63	0	1	0	NA	NA
3941	Medieval-Merton Priory	0	MALE	36	1	1	0	NA	NA
3904	Medieval-Merton Priory	0	MALE	41	0	1	0	NA	NA
4774	Medieval-Merton Priory	0	MALE	59	1	1	0	NA	NA
3811	Medieval-Merton Priory	0	MALE	46	0	1	0	NA	NA
5235	Medieval-Merton Priory	0	MALE	46	0	1	0	NA	NA
2181	Medieval-Merton Priory	0	MALE	44	0	1	0	NA	NA
3072	Medieval-Merton Priory	0	MALE	21	0	1	0	NA	NA
3812	Medieval-Merton Priory	0	MALE	47	0	1	0	NA	NA
4584	Medieval-Merton Priory	0	MALE	47	0	1	0	NA	NA
2895	Medieval-Merton Priory	0	MALE	31	1	1	0	NA	NA
4506	Medieval-Merton Priory	0	MALE	31	1	1	0	NA	NA
4725	Medieval-Merton Priory	0	MALE	31	1	1	0	NA	NA
2619	Medieval-Merton Priory	0	MALE	44	0	1	0	NA	NA
4802	Medieval-Merton Priory	0	MALE	44	0	1	0	NA	NA
4343	Medieval-Merton Priory	0	MALE	19	0	1	0	NA	NA
2986	Medieval-Merton Priory	0	MALE	46	0	1	0	NA	NA
3294	Medieval-Merton Priory	0	MALE	46	0	1	0	NA	NA
4084	Medieval-Merton Priory	0	MALE	46	0	1	0	NA	NA
4102	Medieval-Merton Priory	0	MALE	46	0	1	0	NA	NA
3955	Medieval-Merton Priory	0	MALE	59	0	1	0	NA	NA
6066	Medieval-Merton Priory	0	MALE	59	0	1	0	NA	NA
3722	Medieval-Merton Priory	0	MALE	65	0	1	0	NA	NA
2774	Medieval-Merton Priory	0	MALE	46	0	1	0	NA	NA
3124	Medieval-Merton Priory	0	MALE	46	0	1	0	NA	NA
3873	Medieval-Merton Priory	0	MALE	46	0	1	0	NA	NA
4713	Medieval-Merton Priory	0	MALE	46	0	1	0	NA	NA
4762	Medieval-Merton Priory	0	MALE	46	0	1	0	NA	NA
4829	Medieval-Merton Priory	0	MALE	46	0	1	0	NA	NA
4951	Medieval-Merton Priory	0	MALE	46	0	1	0	NA	NA
4954	Medieval-Merton Priory	0	MALE	46	0	1	0	NA	NA
4976	Medieval-Merton Priory	0	MALE	46	0	1	0	NA	NA
3947	Medieval-Merton Priory	0	MALE	41	0	1	0	NA	NA
5859	Medieval-Merton Priory	0	MALE	57	1	1	0	NA	NA
5336	Medieval-Merton Priory	0	MALE	72	0	1	0	NA	NA
4229	Medieval-Merton Priory	0	MALE	71	0	1	0	NA	NA
2107	Medieval-Merton Priory	0	MALE	63	0	1	0	NA	NA
4549	Medieval-Merton Priory	0	MALE	18	0	1	0	NA	NA
2953	Medieval-Merton Priory	0	MALE	21	0	1	0	NA	NA
799	Medieval-Merton Priory	0	MALE	31	1	1	0	NA	NA
2115	Medieval-Merton Priory	0	MALE	24	0	1	0	NA	NA
2553	Medieval-Merton Priory	0	MALE	46	1	1	0	NA	NA
5845	Medieval-Merton Priory	0	MALE	59	1	1	0	NA	NA
4731	Medieval-Merton Priory	0	MALE	68	0	1	0	NA	NA
4863	Medieval-Merton Priory	0	MALE	68	0	1	0	NA	NA
2580	Medieval-Merton Priory	0	MALE	65	0	1	0	NA	NA
4593	Medieval-Merton Priory	0	MALE	58	0	1	0	NA	NA
5089	Medieval-Merton Priory	0	MALE	53	1	1	0	NA	NA
5104	Medieval-Merton Priory	0	MALE	53	1	1	0	NA	NA
3229	Medieval-Merton Priory	0	MALE	36	0	1	0	NA	NA
5185	Medieval-Merton Priory	0	MALE	36	0	1	0	NA	NA
6027	Medieval-Merton Priory	0	MALE	36	0	1	0	NA	NA
6030	Medieval-Merton Priory	0	MALE	36	0	1	0	NA	NA
7082	Medieval-Merton Priory	0	MALE	31	1	1	0	NA	NA
7163	Medieval-Merton Priory	0	MALE	31	1	1	0	NA	NA
7662	Medieval-Merton Priory	0	MALE	31	1	1	0	NA	NA
7689	Medieval-Merton Priory	0	MALE	31	1	1	0	NA	NA
2960	Medieval-Merton Priory	0	MALE	47	1	0	0	NA	NA
3891	Medieval-Merton Priory	0	MALE	78	0	1	0	NA	NA
7153	Medieval-Merton Priory	0	MALE	44	1	1	0	NA	NA
4193	Medieval-Merton Priory	0	MALE	65	0	1	0	NA	NA
2114	Medieval-Merton Priory	0	MALE	31	0	1	0	NA	NA
2591	Medieval-Merton Priory	0	MALE	31	0	1	0	NA	NA
3672	Medieval-Merton Priory	0	MALE	31	0	1	0	NA	NA
4087	Medieval-Merton Priory	0	MALE	31	0	1	0	NA	NA
5164	Medieval-Merton Priory	0	MALE	31	0	1	0	NA	NA
5032	Medieval-Merton Priory	0	MALE	46	1	1	0	NA	NA
5044	Medieval-Merton Priory	0	MALE	46	1	1	0	NA	NA
5059	Medieval-Merton Priory	0	MALE	46	1	1	0	NA	NA
5092	Medieval-Merton Priory	0	MALE	46	1	1	0	NA	NA
7048	Medieval-Merton Priory	0	MALE	46	1	1	0	NA	NA
7159	Medieval-Merton Priory	0	MALE	46	1	1	0	NA	NA
7580	Medieval-Merton Priory	0	MALE	46	1	1	0	NA	NA
7660	Medieval-Merton Priory	0	MALE	46	1	1	0	NA	NA
5878	Medieval-Merton Priory	0	MALE	59	1	1	0	NA	NA
7124	Medieval-Merton Priory	0	MALE	59	1	1	0	NA	NA
7611	Medieval-Merton Priory	0	MALE	59	1	1	0	NA	NA
7634	Medieval-Merton Priory	0	MALE	59	1	1	0	NA	NA
7545	Medieval-Merton Priory	0	MALE	54	1	0	0	NA	NA
7614	Medieval-Merton Priory	0	MALE	54	1	0	0	NA	NA
7715	Medieval-Merton Priory	0	MALE	54	1	0	0	NA	NA
2618	Medieval-Merton Priory	0	MALE	65	1	1	0	NA	NA
5074	Medieval-Merton Priory	0	MALE	46	1	0	0	NA	NA
7051	Medieval-Merton Priory	0	MALE	79	1	1	0	NA	NA
7111	Medieval-Merton Priory	0	MALE	79	1	1	0	NA	NA
7723	Medieval-Merton Priory	0	MALE	78	1	1	0	NA	NA
622	Medieval-Merton Priory	0	MALE	55	1	1	0	NA	NA
787	Medieval-Merton Priory	0	MALE	55	1	1	0	NA	NA
5875	Medieval-Merton Priory	0	MALE	65	1	1	0	NA	NA
2925	Medieval-Merton Priory	0	MALE	37	1	1	0	NA	NA
4315	Medieval-Merton Priory	0	MALE	65	0	1	0	NA	NA
4749	Medieval-Merton Priory	0	MALE	65	0	1	0	NA	NA
4908	Medieval-Merton Priory	0	MALE	65	0	1	0	NA	NA
4765	Medieval-Merton Priory	0	MALE	21	1	1	0	NA	NA
5029	Medieval-Merton Priory	0	MALE	59	1	0	0	NA	NA
2919	Medieval-Merton Priory	0	MALE	24	0	1	0	NA	NA
4424	Medieval-Merton Priory	0	MALE	24	0	1	0	NA	NA
2882	Medieval-Merton Priory	0	MALE	36	0	1	0	NA	NA
2934	Medieval-Merton Priory	0	MALE	36	0	1	0	NA	NA
2577	Medieval-Merton Priory	0	MALE	18	1	1	0	NA	NA
2757	Medieval-Merton Priory	0	MALE	18	1	1	0	NA	NA
3545	Medieval-Merton Priory	0	MALE	18	1	1	0	NA	NA
7493	Medieval-Merton Priory	0	MALE	54	1	1	0	NA	NA
7484	Medieval-Merton Priory	0	MALE	42	1	1	0	NA	NA
325	Medieval-Merton Priory	0	MALE	51	0	0	0	NA	NA
4464	Medieval-Merton Priory	0	MALE	51	0	0	0	NA	NA
4570	Medieval-Merton Priory	0	MALE	51	0	0	0	NA	NA
4942	Medieval-Merton Priory	0	MALE	51	0	0	0	NA	NA
471	Medieval-Merton Priory	0	MALE	65	1	1	0	NA	NA
4245	Medieval-Merton Priory	0	MALE	72	0	1	0	NA	NA
3544	Medieval-Merton Priory	0	MALE	31	1	1	0	NA	NA
4530	Medieval-Merton Priory	0	MALE	31	1	1	0	NA	NA
4555	Medieval-Merton Priory	0	MALE	31	1	1	0	NA	NA
873	Medieval-Merton Priory	0	MALE	18	0	1	0	NA	NA
3993	Medieval-Merton Priory	0	MALE	65	1	1	0	NA	NA
4780	Medieval-Merton Priory	0	MALE	51	1	1	0	NA	NA
7442	Medieval-Merton Priory	0	MALE	49	0	1	0	NA	NA
7506	Medieval-Merton Priory	0	MALE	49	0	1	0	NA	NA
4286	Medieval-Merton Priory	0	MALE	49	0	1	0	NA	NA
4503	Medieval-Merton Priory	0	MALE	49	0	1	0	NA	NA
4599	Medieval-Merton Priory	0	MALE	49	0	1	0	NA	NA
11203	Medieval-Merton Priory	0	MALE	49	0	1	0	NA	NA
4620	Medieval-Merton Priory	0	MALE	63	0	1	0	NA	NA
2126	Medieval-Merton Priory	0	MALE	31	0	0	0	NA	NA
4382	Medieval-Merton Priory	0	MALE	21	0	0	0	NA	NA
4848	Medieval-Merton Priory	0	MALE	46	0	1	0	NA	NA
596	Medieval-Merton Priory	0	MALE	70	1	1	0	NA	NA
3667	Medieval-Merton Priory	0	MALE	62	0	1	0	NA	NA
4605	Medieval-Merton Priory	0	MALE	41	0	1	0	NA	NA
4114	Medieval-Merton Priory	0	MALE	46	0	0	0	NA	NA
7481	Medieval-Merton Priory	0	MALE	31	0	1	0	NA	NA
4409	Medieval-Merton Priory	0	MALE	46	0	0	0	NA	NA
2758	Medieval-Merton Priory	0	MALE	46	0	1	0	NA	NA
2995	Medieval-Merton Priory	0	MALE	46	0	1	0	NA	NA
3541	Medieval-Merton Priory	0	MALE	46	0	1	0	NA	NA
4289	Medieval-Merton Priory	0	MALE	46	0	1	0	NA	NA
4917	Medieval-Merton Priory	0	MALE	46	0	1	0	NA	NA
3696	Medieval-Merton Priory	0	MALE	78	0	1	0	NA	NA
4217	Medieval-Merton Priory	0	MALE	78	0	1	0	NA	NA
3857	Medieval-Merton Priory	0	MALE	44	0	0	0	NA	NA
3656	Medieval-Merton Priory	0	MALE	47	0	1	0	NA	NA
3761	Medieval-Merton Priory	0	MALE	61	0	1	0	NA	NA
4304	Medieval-Merton Priory	0	MALE	21	0	1	0	NA	NA
7440	Medieval-Merton Priory	0	MALE	46	0	1	0	NA	NA
7477	Medieval-Merton Priory	0	MALE	46	0	1	0	NA	NA
7512	Medieval-Merton Priory	0	MALE	46	0	1	0	NA	NA
4614	Medieval-Merton Priory	0	MALE	52	0	1	0	NA	NA
5158	Medieval-Merton Priory	0	MALE	52	0	1	0	NA	NA
4740	Medieval-Merton Priory	0	MALE	54	1	1	0	NA	NA
5080	Medieval-Merton Priory	0	MALE	57	0	1	0	NA	NA
7608	Medieval-Merton Priory	0	MALE	57	0	1	0	NA	NA
2962	Medieval-Merton Priory	0	MALE	54	0	0	0	NA	NA
4808	Medieval-Merton Priory	0	MALE	54	0	0	0	NA	NA
5062	Medieval-Merton Priory	0	MALE	47	0	1	0	NA	NA
4042	Medieval-Merton Priory	0	MALE	57	0	1	0	NA	NA
4664	Medieval-Merton Priory	0	MALE	57	0	1	0	NA	NA
4667	Medieval-Merton Priory	0	MALE	57	0	1	0	NA	NA
4753	Medieval-Merton Priory	0	MALE	57	0	1	0	NA	NA
4860	Medieval-Merton Priory	0	MALE	57	0	1	0	NA	NA
4948	Medieval-Merton Priory	0	MALE	36	0	1	0	NA	NA
3103	Medieval-Merton Priory	0	MALE	54	0	0	0	NA	NA
4515	Medieval-Merton Priory	0	MALE	54	0	0	0	NA	NA
7452	Medieval-Merton Priory	0	MALE	57	0	1	0	NA	NA
4611	Medieval-Merton Priory	0	MALE	59	0	1	0	NA	NA
4698	Medieval-Merton Priory	0	MALE	59	0	1	0	NA	NA
4701	Medieval-Merton Priory	0	MALE	59	0	1	0	NA	NA
2355	Medieval-Merton Priory	0	MALE	55	0	0	0	NA	NA
4096	Medieval-Merton Priory	0	MALE	55	0	0	0	NA	NA
4181	Medieval-Merton Priory	0	MALE	55	0	0	0	NA	NA
4190	Medieval-Merton Priory	0	MALE	55	0	0	0	NA	NA
5247	Medieval-Merton Priory	0	MALE	55	0	0	0	NA	NA
7455	Medieval-Merton Priory	0	MALE	63	0	1	0	NA	NA
2991	Medieval-Merton Priory	0	MALE	57	0	1	0	NA	NA
4154	Medieval-Merton Priory	0	MALE	57	0	1	0	NA	NA
2807	Medieval-Merton Priory	0	MALE	54	0	1	0	NA	NA
3499	Medieval-Merton Priory	0	MALE	54	0	1	0	NA	NA
4385	Medieval-Merton Priory	0	MALE	54	0	1	0	NA	NA
4495	Medieval-Merton Priory	0	MALE	54	0	1	0	NA	NA
4509	Medieval-Merton Priory	0	MALE	54	0	1	0	NA	NA
4932	Medieval-Merton Priory	0	MALE	54	0	1	0	NA	NA
5038	Medieval-Merton Priory	0	MALE	44	0	1	0	NA	NA
5047	Medieval-Merton Priory	0	MALE	44	0	1	0	NA	NA
5050	Medieval-Merton Priory	0	MALE	44	0	1	0	NA	NA
5083	Medieval-Merton Priory	0	MALE	44	0	1	0	NA	NA
5107	Medieval-Merton Priory	0	MALE	44	0	1	0	NA	NA
5896	Medieval-Merton Priory	0	MALE	44	0	1	0	NA	NA
7102	Medieval-Merton Priory	0	MALE	44	0	1	0	NA	NA
7178	Medieval-Merton Priory	0	MALE	44	0	1	0	NA	NA
7235	Medieval-Merton Priory	0	MALE	44	0	1	0	NA	NA
7599	Medieval-Merton Priory	0	MALE	44	0	1	0	NA	NA
7625	Medieval-Merton Priory	0	MALE	44	0	1	0	NA	NA
5053	Medieval-Merton Priory	0	MALE	31	0	1	0	NA	NA
5086	Medieval-Merton Priory	0	MALE	31	0	1	0	NA	NA
7094	Medieval-Merton Priory	0	MALE	31	0	1	0	NA	NA
7108	Medieval-Merton Priory	0	MALE	31	0	1	0	NA	NA
754	Medieval-Merton Priory	0	MALE	47	0	1	0	NA	NA
7098	Medieval-Merton Priory	0	MALE	47	0	1	0	NA	NA
4358	Medieval-Merton Priory	0	MALE	57	0	0	0	NA	NA
4902	Medieval-Merton Priory	0	MALE	57	0	0	0	NA	NA
4965	Medieval-Merton Priory	0	MALE	57	0	0	0	NA	NA
4406	Medieval-Merton Priory	0	MALE	36	0	1	0	NA	NA
3555	Medieval-Merton Priory	0	MALE	57	1	1	0	NA	NA
7181	Medieval-Merton Priory	0	MALE	21	0	1	0	NA	NA
7674	Medieval-Merton Priory	0	MALE	21	0	1	0	NA	NA
7105	Medieval-Merton Priory	0	MALE	68	0	1	0	NA	NA
4196	Medieval-Merton Priory	0	MALE	65	0	1	0	NA	NA
5041	Medieval-Merton Priory	0	MALE	46	0	1	0	NA	NA
5884	Medieval-Merton Priory	0	MALE	65	1	1	0	NA	NA
2521	Medieval-Merton Priory	0	MALE	57	0	0	0	NA	NA
2712	Medieval-Merton Priory	0	MALE	57	0	0	0	NA	NA
4716	Medieval-Merton Priory	0	MALE	57	0	0	0	NA	NA
7778	Medieval-Merton Priory	0	MALE	63	0	1	0	NA	NA
4543	Medieval-Merton Priory	0	MALE	68	0	0	0	NA	NA
7559	Medieval-Merton Priory	0	MALE	54	0	1	0	NA	NA
7515	Medieval-Merton Priory	0	MALE	59	0	1	0	NA	NA
4647	Medieval-Merton Priory	0	MALE	63	0	1	0	NA	NA
5868	Medieval-Merton Priory	0	MALE	59	0	1	0	NA	NA
785	Medieval-Merton Priory	0	MALE	61	0	1	0	NA	NA
3805	Medieval-Merton Priory	0	MALE	19	0	0	0	NA	NA
7401	Medieval-Merton Priory	0	MALE	61	0	1	0	NA	NA
3447	Medieval-Merton Priory	0	MALE	57	0	0	0	NA	NA
3767	Medieval-Merton Priory	0	MALE	54	0	1	0	NA	NA
2748	Medieval-Merton Priory	0	MALE	65	0	0	0	NA	NA
3379	Medieval-Merton Priory	0	MALE	65	0	0	0	NA	NA
4066	Medieval-Merton Priory	0	MALE	65	0	0	0	NA	NA
7602	Medieval-Merton Priory	0	MALE	61	0	1	0	NA	NA
7606	Medieval-Merton Priory	0	MALE	61	0	1	0	NA	NA
4072	Medieval-Merton Priory	0	MALE	54	0	1	0	NA	NA
2621	Medieval-Merton Priory	0	MALE	59	0	1	0	NA	NA
4649	Medieval-Merton Priory	0	MALE	59	0	1	0	NA	NA
4884	Medieval-Merton Priory	0	MALE	59	0	1	0	NA	NA
4878	Medieval-Merton Priory	0	MALE	18	0	0	0	NA	NA
601	Medieval-Merton Priory	0	MALE	72	0	1	0	NA	NA
4491	Medieval-Merton Priory	0	MALE	30	0	0	0	NA	NA
4310	Medieval-Merton Priory	0	MALE	24	0	0	0	NA	NA
5035	Medieval-Merton Priory	0	MALE	70	0	1	0	NA	NA
3122	Medieval-Merton Priory	0	MALE	19	0	0	0	NA	NA
4737	Medieval-Merton Priory	0	MALE	44	0	0	0	NA	NA
5160	Medieval-Merton Priory	0	MALE	44	0	0	0	NA	NA
716	Medieval-Merton Priory	0	MALE	72	0	1	0	NA	NA
4854	Medieval-Merton Priory	0	MALE	47	0	1	0	NA	NA
2544	Medieval-Merton Priory	0	MALE	46	0	1	0	NA	NA
4521	Medieval-Merton Priory	0	MALE	46	0	1	0	NA	NA
4869	Medieval-Merton Priory	0	MALE	46	0	1	0	NA	NA
2574	Medieval-Merton Priory	0	MALE	59	0	0	0	NA	NA
2787	Medieval-Merton Priory	0	MALE	59	0	0	0	NA	NA
4174	Medieval-Merton Priory	0	MALE	59	0	0	0	NA	NA
4117	Medieval-Merton Priory	0	MALE	70	0	0	0	NA	NA
2751	Medieval-Merton Priory	0	MALE	68	0	0	0	NA	NA
4060	Medieval-Merton Priory	0	MALE	36	0	0	0	NA	NA
599	Medieval-Merton Priory	0	MALE	49	0	0	0	NA	NA
727	Medieval-Merton Priory	0	MALE	49	0	0	0	NA	NA
2713	Medieval-Merton Priory	0	MALE	36	0	1	0	NA	NA
5771	Medieval-Merton Priory	0	MALE	65	0	0	0	NA	NA
7618	Medieval-Merton Priory	0	MALE	54	0	0	0	NA	NA
4759	Medieval-Merton Priory	0	MALE	46	0	0	0	NA	NA
4445	Medieval-Merton Priory	0	MALE	46	0	0	0	NA	NA
2984	Medieval-Merton Priory	0	MALE	72	0	0	0	NA	NA
5095	Medieval-Merton Priory	0	MALE	54	0	0	0	NA	NA
4728	Medieval-Merton Priory	0	MALE	57	0	0	0	NA	NA
4734	Medieval-Merton Priory	0	MALE	21	0	1	0	NA	NA
2548	Medieval-Merton Priory	0	MALE	68	0	0	0	NA	NA
5098	Medieval-Merton Priory	0	MALE	57	0	0	0	NA	NA
3860	Medieval-Merton Priory	0	MALE	57	1	1	0	NA	NA
3869	Medieval-Merton Priory	0	MALE	31	0	1	0	NA	NA
672	Medieval-Merton Priory	0	MALE	31	0	0	0	NA	NA
4935	Medieval-Merton Priory	0	MALE	71	1	1	0	NA	NA
5017	Medieval-Merton Priory	0	MALE	70	0	0	0	NA	NA
7519	Medieval-Merton Priory	0	MALE	65	0	0	0	NA	NA
7727	Medieval-Merton Priory	0	MALE	71	0	0	0	NA	NA
7144	Medieval-Merton Priory	0	MALE	27	0	0	0	NA	NA
7119	Medieval-Merton Priory	0	MALE	61	0	0	0	NA	NA
5833	Medieval-Merton Priory	0	MALE	57	0	0	0	NA	NA
7593	Medieval-Merton Priory	0	MALE	36	0	0	0	NA	NA
4455	Medieval-Merton Priory	0	MALE	46	0	1	0	NA	NA
4875	Medieval-Merton Priory	0	MALE	54	0	1	0	NA	NA
3474	Medieval-Merton Priory	0	MALE	46	0	1	0	NA	NA
3958	Medieval-Merton Priory	0	MALE	61	1	1	0	NA	NA
5854	Medieval-Merton Priory	0	MALE	70	0	0	0	NA	NA
732	Medieval-Merton Priory	0	MALE	57	0	0	0	NA	NA
7419	Medieval-Merton Priory	0	MALE	57	0	0	0	NA	NA
7464	Medieval-Merton Priory	0	MALE	57	0	0	0	NA	NA
7488	Medieval-Merton Priory	0	MALE	57	0	0	0	NA	NA
5011	Medieval-Merton Priory	0	MALE	54	0	1	0	NA	NA
7586	Medieval-Merton Priory	0	MALE	71	0	1	0	NA	NA
7775	Medieval-Merton Priory	0	MALE	36	1	1	0	NA	NA
4220	Medieval-Merton Priory	0	MALE	65	1	1	0	NA	NA
5020	Medieval-Merton Priory	0	MALE	31	0	0	0	NA	NA
5288	Medieval-Merton Priory	0	MALE	57	0	0	0	NA	NA
7655	Medieval-Merton Priory	0	MALE	59	0	0	0	NA	NA
4226	Medieval-Merton Priory	0	MALE	63	0	0	0	NA	NA
4851	Medieval-Merton Priory	0	MALE	61	0	0	0	NA	NA
3065	Medieval-Merton Priory	0	MALE	58	0	0	0	NA	NA
7582	Medieval-Merton Priory	0	MALE	36	0	0	0	NA	NA
4872	Medieval-Merton Priory	0	MALE	70	0	0	0	NA	NA
4199	Medieval-Merton Priory	0	MALE	59	0	0	0	NA	NA
4682	Medieval-Merton Priory	0	MALE	71	0	0	0	NA	NA
5688	Medieval-Merton Priory	0	MALE	68	1	1	0	NA	NA
2537	Medieval-Merton Priory	0	MALE	59	0	0	0	NA	NA
3655	Medieval-Merton Priory	0	MALE	21	0	1	0	NA	NA
2744	Medieval-Merton Priory	0	MALE	70	0	0	0	NA	NA
2968	Medieval-Merton Priory	0	MALE	59	0	0	0	NA	NA
2958	Medieval-Merton Priory	0	MALE	31	0	1	0	NA	NA
324	Medieval-Spital Square	0	FEMALE	38	0	1	0	NA	NA
62	Medieval-Spital Square	0	FEMALE	18	0	1	0	NA	NA
385	Medieval-Spital Square	0	FEMALE	18	0	1	0	NA	NA
339	Medieval-Spital Square	0	FEMALE	69	1	1	0	NA	NA
25	Medieval-Spital Square	0	FEMALE	46	0	1	0	NA	NA
58	Medieval-Spital Square	0	FEMALE	46	0	1	0	NA	NA
349	Medieval-Spital Square	0	FEMALE	60	0	1	0	NA	NA
383	Medieval-Spital Square	0	FEMALE	74	0	1	0	NA	NA
19	Medieval-Spital Square	0	FEMALE	63	0	1	0	NA	NA
269	Medieval-Spital Square	0	MALE	18	0	1	0	NA	NA
331	Medieval-Spital Square	0	MALE	54	0	1	0	NA	NA
95	Medieval-Spital Square	0	MALE	49	0	1	0	NA	NA
76	Medieval-Spital Square	0	MALE	40	0	1	0	NA	NA
472	Medieval-Spital Square	0	MALE	40	0	1	0	NA	NA
578	Medieval-Spital Square	0	MALE	40	0	1	0	NA	NA
625	Medieval-Spital Square	0	MALE	40	1	1	0	NA	NA
503	Medieval-Spital Square	0	MALE	63	1	1	0	NA	NA
309	Medieval-Spital Square	0	MALE	18	1	1	0	NA	NA
346	Medieval-Spital Square	0	MALE	18	1	1	0	NA	NA
358	Medieval-Spital Square	0	MALE	63	1	1	0	NA	NA
394	Medieval-Spital Square	0	MALE	18	0	1	0	NA	NA
387	Medieval-Spital Square	0	MALE	40	0	1	0	NA	NA
391	Medieval-Spital Square	0	MALE	40	0	1	0	NA	NA
298	Medieval-Spital Square	0	MALE	18	1	1	0	NA	NA
834	Medieval-St. Benet sherehog	0	FEMALE	18	0	1	0	NA	NA
864	Medieval-St. Benet sherehog	0	FEMALE	61	0	1	0	NA	NA
963	Medieval-St. Benet sherehog	0	FEMALE	69	0	1	0	NA	NA
867	Medieval-St. Benet sherehog	0	MALE	43	0	1	0	NA	NA
838	Medieval-St. Benet sherehog	0	MALE	21	0	1	0	NA	NA
1501	Medieval-St. Benet sherehog	0	MALE	70	0	1	0	NA	NA
1566	Medieval-St. Benet sherehog	0	MALE	45	0	1	0	NA	NA
1601	Medieval-St. Benet sherehog	0	MALE	45	0	1	0	NA	NA
1570	Medieval-St. Benet sherehog	0	MALE	40	0	1	0	NA	NA
726	Medieval-St. Benet sherehog	0	MALE	45	0	1	0	NA	NA
67	Medieval-St. Benet sherehog	0	MALE	45	0	0	0	NA	NA
9843	Medieval-St. Mary Graces	2	FEMALE	53	0	0	0	10.9	NA
12621	Medieval-St. Mary Graces	2	FEMALE	41	0	1	0	11.9	NA
12747	Medieval-St. Mary Graces	2	FEMALE	31	1	1	0	12.1	NA
10231	Medieval-St. Mary Graces	0	FEMALE	43	0	0	0	12.8	NA
12497	Medieval-St. Mary Graces	0	FEMALE	56	1	0	0	12.5	NA
13872	Medieval-St. Mary Graces	0	FEMALE	18	0	1	0	12.4	NA
7245	Medieval-St. Mary Graces	2	FEMALE	57	1	1	0	12.4	NA
12664	Medieval-St. Mary Graces	2	FEMALE	57	1	1	0	12.8	NA
12648	Medieval-St. Mary Graces	2	FEMALE	57	1	1	0	12.4	NA
9960	Medieval-St. Mary Graces	2	FEMALE	65	0	1	0	12.1	NA
11956	Medieval-St. Mary Graces	2	FEMALE	65	0	1	0	12.5	NA
12342	Medieval-St. Mary Graces	0	FEMALE	18	0	1	0	12.3	NA
8117	Medieval-St. Mary Graces	2	FEMALE	46	1	1	0	12.2	NA
12770	Medieval-St. Mary Graces	2	FEMALE	61	1	1	0	12.5	NA
16102	Medieval-St. Mary Graces	0	FEMALE	27	0	1	0	12.6	NA
20001	Medieval-St. Mary Graces	2	FEMALE	46	1	1	0	12.2	NA
6565	Medieval-St. Mary Graces	2	FEMALE	45	1	1	0	12.2	NA
7020	Medieval-St. Mary Graces	2	FEMALE	45	1	1	0	12.2	NA
9362	Medieval-St. Mary Graces	0	FEMALE	51	0	1	0	13.3	NA
10635	Medieval-St. Mary Graces	0	FEMALE	51	0	1	0	13.3	NA
12185	Medieval-St. Mary Graces	0	FEMALE	51	0	1	0	14	NA
10219	Medieval-St. Mary Graces	0	FEMALE	69	0	1	0	12.9	NA
12573	Medieval-St. Mary Graces	2	FEMALE	72	0	0	0	12.2	NA
9339	Medieval-St. Mary Graces	0	FEMALE	45	0	1	0	12	NA
20000	Medieval-St. Mary Graces	0	FEMALE	45	0	1	0	12.8	NA
8173	Medieval-St. Mary Graces	2	FEMALE	18	0	1	0	10.6	NA
12297	Medieval-St. Mary Graces	0	FEMALE	50	0	1	0	12.2	NA
13898	Medieval-St. Mary Graces	0	FEMALE	50	0	1	0	11.8	NA
12339	Medieval-St. Mary Graces	0	FEMALE	57	1	1	0	12.7	NA
16017	Medieval-St. Mary Graces	2	FEMALE	72	0	0	0	12.6	NA
13670	Medieval-St. Mary Graces	0	FEMALE	66	0	1	0	12.8	NA
6330	Medieval-St. Mary Graces	2	FEMALE	19	1	1	0	11.6	NA
11960	Medieval-St. Mary Graces	2	FEMALE	19	1	1	0	11.6	NA
9334	Medieval-St. Mary Graces	0	FEMALE	60	0	1	0	12.8	NA
12485	Medieval-St. Mary Graces	0	FEMALE	69	0	1	0	13.2	NA
6177	Medieval-St. Mary Graces	2	FEMALE	41	0	1	0	11.8	NA
6360	Medieval-St. Mary Graces	2	FEMALE	41	0	1	0	11.7	NA
7068	Medieval-St. Mary Graces	2	FEMALE	41	0	1	0	11.8	NA
8210	Medieval-St. Mary Graces	2	FEMALE	41	0	1	0	11.8	NA
10159	Medieval-St. Mary Graces	0	FEMALE	61	0	1	0	12.8	NA
9883	Medieval-St. Mary Graces	2	FEMALE	31	0	0	0	13.3	NA
11199	Medieval-St. Mary Graces	2	FEMALE	31	0	0	0	12.2	NA
13959	Medieval-St. Mary Graces	0	FEMALE	57	0	1	0	12.5	NA
12331	Medieval-St. Mary Graces	0	FEMALE	56	0	1	0	12.6	NA
8120	Medieval-St. Mary Graces	2	FEMALE	45	1	1	0	12	NA
9380	Medieval-St. Mary Graces	0	FEMALE	63	0	1	0	12.7	NA
7367	Medieval-St. Mary Graces	2	FEMALE	75	0	0	0	11.5	NA
8015	Medieval-St. Mary Graces	2	FEMALE	21	0	1	0	11.8	NA
13724	Medieval-St. Mary Graces	0	FEMALE	56	0	1	0	12.6	NA
12445	Medieval-St. Mary Graces	0	FEMALE	45	0	1	0	12.3	NA
8268	Medieval-St. Mary Graces	2	FEMALE	41	1	1	0	11.4	NA
8111	Medieval-St. Mary Graces	2	FEMALE	65	0	1	0	12.3	NA
8004	Medieval-St. Mary Graces	2	FEMALE	63	0	0	0	12.1	NA
13518	Medieval-St. Mary Graces	0	FEMALE	65	0	1	0	12.6	NA
6272	Medieval-St. Mary Graces	2	FEMALE	18	0	1	0	11.3	NA
7329	Medieval-St. Mary Graces	2	FEMALE	45	0	0	0	10.5	NA
11090	Medieval-St. Mary Graces	2	FEMALE	36	0	1	0	11.9	NA
9925	Medieval-St. Mary Graces	2	FEMALE	46	0	1	0	12.8	NA
7472	Medieval-St. Mary Graces	2	MALE	30	1	1	0	10.9	NA
6489	Medieval-St. Mary Graces	2	MALE	61	0	0	0	11.3	NA
11218	Medieval-St. Mary Graces	2	MALE	59	0	0	0	12	NA
9662	Medieval-St. Mary Graces	2	MALE	65	0	0	0	13.3	NA
7294	Medieval-St. Mary Graces	2	MALE	19	0	1	0	11.3	NA
10420	Medieval-St. Mary Graces	0	MALE	68	0	1	0	12.7	NA
16344	Medieval-St. Mary Graces	0	MALE	43	0	1	0	11.4	NA
8446	Medieval-St. Mary Graces	2	MALE	45	0	0	0	12.1	NA
12761	Medieval-St. Mary Graces	2	MALE	52	0	0	0	12.3	NA
12403	Medieval-St. Mary Graces	0	MALE	73	1	1	0	12.4	NA
16316	Medieval-St. Mary Graces	0	MALE	21	0	1	0	12.6	NA
10218	Medieval-St. Mary Graces	0	MALE	21	0	1	0	12.5	NA
8166	Medieval-St. Mary Graces	2	MALE	53	0	0	0	12.6	NA
11240	Medieval-St. Mary Graces	2	MALE	71	0	0	0	12.6	NA
7418	Medieval-St. Mary Graces	2	MALE	39	0	1	0	11.8	NA
8336	Medieval-St. Mary Graces	2	MALE	68	0	0	0	11.7	NA
10058	Medieval-St. Mary Graces	0	MALE	22	0	1	0	12.6	NA
13666	Medieval-St. Mary Graces	0	MALE	18	0	1	0	13.5	NA
9354	Medieval-St. Mary Graces	0	MALE	18	0	1	0	12.7	NA
13622	Medieval-St. Mary Graces	0	MALE	31	0	1	0	12.5	NA
6351	Medieval-St. Mary Graces	2	MALE	40	0	1	0	12	NA
6371	Medieval-St. Mary Graces	2	MALE	40	0	1	0	12	NA
7102	Medieval-St. Mary Graces	2	MALE	40	0	1	0	12	NA
7358	Medieval-St. Mary Graces	2	MALE	40	0	1	0	12	NA
8108	Medieval-St. Mary Graces	2	MALE	40	0	1	0	12	NA
11030	Medieval-St. Mary Graces	2	MALE	40	0	1	0	12	NA
11033	Medieval-St. Mary Graces	2	MALE	40	0	1	0	12.3	NA
11075	Medieval-St. Mary Graces	2	MALE	40	0	1	0	12	NA
11656	Medieval-St. Mary Graces	2	MALE	40	0	1	0	12	NA
12767	Medieval-St. Mary Graces	2	MALE	40	0	1	0	11.8	NA
13530	Medieval-St. Mary Graces	0	MALE	74	0	1	0	12.2	NA
10177	Medieval-St. Mary Graces	0	MALE	71	0	1	0	12.8	NA
12493	Medieval-St. Mary Graces	0	MALE	62	0	1	0	12.7	NA
10145	Medieval-St. Mary Graces	0	MALE	53	0	1	0	12.6	NA
13830	Medieval-St. Mary Graces	2	MALE	78	0	0	0	11.3	NA
16076	Medieval-St. Mary Graces	2	MALE	71	0	0	0	13	NA
11475	Medieval-St. Mary Graces	2	MALE	31	0	1	0	12.3	firstquartile
13975	Medieval-St. Mary Graces	0	MALE	45	1	0	0	13.8	firstquartile
6082	Medieval-St. Mary Graces	2	MALE	31	0	1	0	12.3	firstquartile
9608	Medieval-St. Mary Graces	2	MALE	46	0	1	0	11.6	firstquartile
9810	Medieval-St. Mary Graces	2	MALE	21	0	1	0	11.9	secondquartile
7039	Medieval-St. Mary Graces	2	MALE	23	0	1	0	11.9	firstquartile
13848	Medieval-St. Mary Graces	0	MALE	68	0	1	0	12.7	firstquartile
6959	Medieval-St. Mary Graces	2	MALE	18	0	1	0	11.6	secondquartile
10102	Medieval-St. Mary Graces	0	MALE	63	0	1	0	13.2	thirdquartile
7202	Medieval-St. Mary Graces	2	MALE	31	0	1	0	11.8	firstquartile
9399	Medieval-St. Mary Graces	0	MALE	57	0	1	0	12.6	firstquartile
9403	Medieval-St. Mary Graces	0	MALE	56	0	1	0	12.6	firstquartile
9420	Medieval-St. Mary Graces	0	MALE	56	0	1	0	12.6	secondquartile
9425	Medieval-St. Mary Graces	0	MALE	56	0	1	0	12.6	firstquartile
10070	Medieval-St. Mary Graces	0	MALE	56	0	1	0	12.6	firstquartile
10111	Medieval-St. Mary Graces	0	MALE	56	0	1	0	12.6	fourthquartile
10170	Medieval-St. Mary Graces	0	MALE	56	0	1	0	12.6	firstquartile
10386	Medieval-St. Mary Graces	0	MALE	57	0	1	0	12.6	firstquartile
12005	Medieval-St. Mary Graces	0	MALE	56	0	1	0	12.6	firstquartile
12110	Medieval-St. Mary Graces	0	MALE	56	0	1	0	12.6	thirdquartile
12195	Medieval-St. Mary Graces	0	MALE	56	0	1	0	12.6	fourthquartile
14432	Medieval-St. Mary Graces	0	MALE	45	1	1	0	12.6	thirdquartile
8207	Medieval-St. Mary Graces	2	MALE	59	0	1	0	11.1	firstquartile
9543	Medieval-St. Mary Graces	2	MALE	78	0	0	0	11.6	firstquartile
10801	Medieval-St. Mary Graces	0	MALE	65	0	1	0	10.3	firstquartile
10241	Medieval-St. Mary Graces	0	MALE	65	0	0	0	12.9	firstquartile
9411	Medieval-St. Mary Graces	0	MALE	68	0	1	0	12	thirdquartile
13624	Medieval-St. Mary Graces	0	MALE	55	0	1	0	12.4	firstquartile
12414	Medieval-St. Mary Graces	0	MALE	65	0	1	0	12.6	firstquartile
16328	Medieval-St. Mary Graces	0	MALE	59	1	1	0	12.9	firstquartile
12400	Medieval-St. Mary Graces	0	MALE	56	0	1	0	11.6	firstquartile
13935	Medieval-St. Mary Graces	0	MALE	56	0	1	0	12.3	secondquartile
12785	Medieval-St. Mary Graces	2	MALE	31	0	0	0	11.3	secondquartile
8102	Medieval-St. Mary Graces	2	MALE	65	0	1	0	12.8	firstquartile
7032	Medieval-St. Mary Graces	2	MALE	59	1	1	0	12.4	firstquartile
9813	Medieval-St. Mary Graces	2	MALE	53	1	1	0	12.6	firstquartile
12356	Medieval-St. Mary Graces	0	MALE	71	1	1	0	11.2	firstquartile
9365	Medieval-St. Mary Graces	0	MALE	50	1	1	0	12.9	firstquartile
8012	Medieval-St. Mary Graces	2	MALE	61	1	1	0	13.8	firstquartile
13825	Medieval-St. Mary Graces	0	MALE	57	0	1	0	12.8	firstquartile
12424	Medieval-St. Mary Graces	0	MALE	57	1	1	0	12.7	firstquartile
13678	Medieval-St. Mary Graces	0	MALE	57	1	1	0	12.6	firstquartile
12450	Medieval-St. Mary Graces	0	MALE	71	0	0	0	13	firstquartile
12427	Medieval-St. Mary Graces	0	MALE	58	1	1	0	12.4	firstquartile
13831	Medieval-St. Mary Graces	0	MALE	63	1	1	0	12.9	firstquartile
16104	Medieval-St. Mary Graces	0	MALE	63	1	1	0	12.9	firstquartile
16009	Medieval-St. Mary Graces	0	MALE	70	0	0	0	13.7	secondquartile
12349	Medieval-St. Mary Graces	0	MALE	65	0	1	0	13	firstquartile
11494	Medieval-St. Mary Graces	2	MALE	31	1	1	0	12.3	firstquartile
8112	Medieval-St. Mary Graces	2	MALE	38	1	1	0	12.2	firstquartile
12881	Medieval-St. Mary Graces	2	MALE	38	1	1	0	12.2	firstquartile
13675	Medieval-St. Mary Graces	0	MALE	59	0	0	0	13.1	firstquartile
13697	Medieval-St. Mary Graces	0	MALE	68	0	0	0	13.1	secondquartile
7268	Medieval-St. Mary Graces	2	MALE	18	1	1	0	10.8	fourthquartile
9901	Medieval-St. Mary Graces	2	MALE	18	1	1	0	11.7	fourthquartile
10270	Medieval-St. Mary Graces	0	MALE	31	1	1	0	12.7	firstquartile
11025	Medieval-St. Mary Graces	2	MALE	53	0	1	0	12.6	firstquartile
11867	Medieval-St. Mary Graces	2	MALE	57	1	1	0	12.5	firstquartile
12812	Medieval-St. Mary Graces	2	MALE	49	0	1	0	12.9	secondquartile
11094	Medieval-St. Mary Graces	2	MALE	68	0	1	0	12.6	secondquartile
7425	Medieval-St. Mary Graces	2	MALE	36	0	1	0	12.8	firstquartile
9386	Medieval-St. Mary Graces	0	MALE	65	0	1	0	13.1	firstquartile
9828	Medieval-St. Mary Graces	2	MALE	53	0	1	0	12.5	firstquartile
13747	Medieval-St. Mary Graces	0	MALE	57	0	1	0	12.8	firstquartile
16042	Medieval-St. Mary Graces	0	MALE	59	0	0	0	13.1	firstquartile
16073	Medieval-St. Mary Graces	0	MALE	59	0	0	0	12.7	firstquartile
7314	Medieval-St. Mary Graces	2	MALE	65	0	1	0	12.6	firstquartile
8285	Medieval-St. Mary Graces	2	MALE	18	1	1	0	11.9	firstquartile
8016	Medieval-St. Mary Graces	2	MALE	53	0	1	0	12.5	firstquartile
10287	Medieval-St. Mary Graces	0	MALE	57	0	1	0	13	firstquartile
12530	Medieval-St. Mary Graces	2	MALE	78	0	1	0	12.4	firstquartile
6225	Medieval-St. Mary Graces	2	MALE	68	0	1	0	12.5	thirdquartile
6257	Medieval-St. Mary Graces	2	MALE	37	1	1	0	12.3	firstquartile
12525	Medieval-St. Mary Graces	2	MALE	19	1	1	0	12.1	firstquartile
16098	Medieval-St. Mary Graces	0	MALE	59	0	0	0	14.2	fourthquartile
1948	St Mary Spital	1	FEMALE	32	0	1	0	13	secondquartile
2708	St Mary Spital	1	FEMALE	18	0	1	0	13.1	thirdquartile
3102	St Mary Spital	1	FEMALE	57	0	0	0	12.7	secondquartile
3433	St Mary Spital	0	FEMALE	44	1	1	0	13	firstquartile
7849	St Mary Spital	0	FEMALE	22	0	0	0	12.9	firstquartile
13857	St Mary Spital	0	FEMALE	44	1	1	0	12.9	fourthquartile
19607	St Mary Spital	1	FEMALE	22	0	0	0	12.4	fourthquartile
20605	St Mary Spital	0	FEMALE	44	0	1	0	13	secondquartile
21806	St Mary Spital	1	FEMALE	57	0	1	0	12.9	firstquartile
21962	St Mary Spital	1	FEMALE	18	0	1	0	12.6	firstquartile
23163	St Mary Spital	0	FEMALE	18	1	1	0	13	firstquartile
23405	St Mary Spital	1	FEMALE	18	1	1	0	12.3	firstquartile
27193	St Mary Spital	0	FEMALE	44	1	1	0	12.9	firstquartile
30961	St Mary Spital	1	FEMALE	18	1	1	0	12.9	fourthquartile
27256	St Mary Spital	0	FEMALE	18	1	1	0	11.7	secondquartile
27049	St Mary Spital	0	FEMALE	18	1	1	0	12.2	firstquartile
27348	St Mary Spital	0	FEMALE	18	1	1	0	12.6	firstquartile
14927	St Mary Spital	0	FEMALE	18	1	1	0	12.7	secondquartile
19059	St Mary Spital	0	FEMALE	18	1	1	0	13.5	firstquartile
30039	St Mary Spital	0	FEMALE	18	1	1	0	14.6	firstquartile
3715	St Mary Spital	0	FEMALE	18	1	1	0	13	firstquartile
19138	St Mary Spital	0	FEMALE	18	1	1	0	13	fourthquartile
19529	St Mary Spital	0	FEMALE	18	1	1	0	13	firstquartile
19707	St Mary Spital	0	FEMALE	18	1	1	0	13	firstquartile
26214	St Mary Spital	0	FEMALE	18	1	1	0	13	firstquartile
29918	St Mary Spital	0	FEMALE	18	1	1	0	13	firstquartile
30973	St Mary Spital	0	FEMALE	18	1	1	0	13	firstquartile
20563	St Mary Spital	1	FEMALE	18	1	0	0	10.9	firstquartile
2487	St Mary Spital	1	FEMALE	37	0	1	0	13.5	firstquartile
2926	St Mary Spital	1	FEMALE	57	0	1	0	12.9	firstquartile
3673	St Mary Spital	0	FEMALE	45	0	0	0	12.9	firstquartile
6841	St Mary Spital	0	FEMALE	18	1	1	0	12.9	firstquartile
7043	St Mary Spital	0	FEMALE	58	0	1	0	12.8	firstquartile
7377	St Mary Spital	0	FEMALE	18	0	0	0	12.8	firstquartile
7561	St Mary Spital	0	FEMALE	18	1	1	0	12.9	firstquartile
7710	St Mary Spital	0	FEMALE	27	1	1	0	12.8	firstquartile
9399	St Mary Spital	0	FEMALE	57	0	0	0	12.8	firstquartile
11224	St Mary Spital	0	FEMALE	48	1	1	0	12.9	firstquartile
12253	St Mary Spital	0	FEMALE	52	1	1	0	12.9	firstquartile
13685	St Mary Spital	0	FEMALE	18	0	0	0	12.8	thirdquartile
20055	St Mary Spital	1	FEMALE	27	0	0	0	12.4	secondquartile
21647	St Mary Spital	0	FEMALE	27	1	1	0	12.8	firstquartile
21790	St Mary Spital	1	FEMALE	45	0	0	0	12.4	firstquartile
22437	St Mary Spital	1	FEMALE	58	1	0	0	12.5	thirdquartile
23501	St Mary Spital	0	FEMALE	52	1	1	0	12.9	firstquartile
27281	St Mary Spital	0	FEMALE	18	1	1	0	13	thirdquartile
3849	St Mary Spital	1	FEMALE	77	0	1	0	13.5	firstquartile
23103	St Mary Spital	0	FEMALE	18	0	1	0	13.8	firstquartile
3648	St Mary Spital	1	FEMALE	52	0	1	0	12.7	firstquartile
3730	St Mary Spital	0	FEMALE	44	1	1	0	12.9	firstquartile
12116	St Mary Spital	0	FEMALE	48	1	1	0	12.9	thirdquartile
12986	St Mary Spital	1	FEMALE	39	1	1	0	13	firstquartile
13047	St Mary Spital	0	FEMALE	62	0	0	0	12.8	fourthquartile
14602	St Mary Spital	0	FEMALE	27	0	0	0	12.9	firstquartile
14836	St Mary Spital	0	FEMALE	18	0	0	0	12.8	thirdquartile
14916	St Mary Spital	1	FEMALE	72	0	0	0	13	thirdquartile
15575	St Mary Spital	1	FEMALE	18	1	0	0	12.4	thirdquartile
15583	St Mary Spital	1	FEMALE	18	1	1	0	12.6	thirdquartile
17870	St Mary Spital	0	FEMALE	18	0	1	0	13	thirdquartile
20418	St Mary Spital	1	FEMALE	57	0	1	0	13	thirdquartile
21253	St Mary Spital	1	FEMALE	57	0	0	0	12.5	thirdquartile
21340	St Mary Spital	0	FEMALE	44	1	0	0	12.8	thirdquartile
22566	St Mary Spital	0	FEMALE	18	0	0	0	12.8	thirdquartile
22794	St Mary Spital	1	FEMALE	44	0	0	0	12.5	thirdquartile
23887	St Mary Spital	0	FEMALE	27	0	1	0	13	thirdquartile
25862	St Mary Spital	1	FEMALE	18	0	0	0	12.3	secondquartile
27519	St Mary Spital	0	FEMALE	57	0	1	0	12.8	firstquartile
29277	St Mary Spital	1	FEMALE	27	1	1	0	12.6	firstquartile
2916	St Mary Spital	1	FEMALE	27	1	1	0	12.8	firstquartile
20202	St Mary Spital	1	FEMALE	27	1	1	0	12.8	fourthquartile
10771	St Mary Spital	0	FEMALE	32	1	1	0	12.8	firstquartile
25306	St Mary Spital	0	FEMALE	29	1	1	0	12.5	firstquartile
2385	St Mary Spital	0	FEMALE	29	1	1	0	12.8	secondquartile
3805	St Mary Spital	1	FEMALE	77	0	0	0	12.1	thirdquartile
2709	St Mary Spital	1	FEMALE	68	0	0	0	13	firstquartile
3184	St Mary Spital	1	FEMALE	57	0	1	0	13	firstquartile
3720	St Mary Spital	0	FEMALE	30	1	1	0	12.8	firstquartile
8032	St Mary Spital	0	FEMALE	44	1	0	0	12.8	fourthquartile
9236	St Mary Spital	0	FEMALE	18	0	0	0	12.8	fourthquartile
10396	St Mary Spital	0	FEMALE	27	1	1	0	12.8	fourthquartile
10402	St Mary Spital	0	FEMALE	27	0	0	0	12.7	firstquartile
10668	St Mary Spital	0	FEMALE	35	1	1	0	12.8	thirdquartile
10930	St Mary Spital	0	FEMALE	56	1	1	0	12.8	fourthquartile
13906	St Mary Spital	0	FEMALE	18	1	1	0	12.9	secondquartile
15830	St Mary Spital	1	FEMALE	32	1	0	0	12.4	secondquartile
20208	St Mary Spital	0	FEMALE	52	0	1	0	12.9	thirdquartile
20971	St Mary Spital	0	FEMALE	60	0	0	0	12.9	thirdquartile
21624	St Mary Spital	1	FEMALE	56	0	1	0	13	firstquartile
22035	St Mary Spital	1	FEMALE	27	0	1	0	12.7	fourthquartile
22097	St Mary Spital	0	FEMALE	27	0	0	0	12.8	fourthquartile
22757	St Mary Spital	1	FEMALE	22	1	1	0	13	firstquartile
24022	St Mary Spital	0	FEMALE	27	0	1	0	13	thirdquartile
26353	St Mary Spital	0	FEMALE	65	0	1	0	12.7	firstquartile
31925	St Mary Spital	1	FEMALE	18	1	1	0	12.7	firstquartile
14037	St Mary Spital	0	FEMALE	69	0	0	0	13.4	firstquartile
3775	St Mary Spital	0	FEMALE	43	0	1	0	13.4	fourthquartile
2844	St Mary Spital	1	FEMALE	18	0	0	0	12.3	fourthquartile
5869	St Mary Spital	0	FEMALE	58	0	0	0	12.9	firstquartile
5910	St Mary Spital	1	FEMALE	18	0	0	0	12.3	firstquartile
11797	St Mary Spital	0	FEMALE	68	0	0	0	12.9	firstquartile
17608	St Mary Spital	1	FEMALE	22	0	1	0	12.7	thirdquartile
19210	St Mary Spital	1	FEMALE	62	0	0	0	12.8	thirdquartile
20773	St Mary Spital	1	FEMALE	45	0	0	0	12.4	firstquartile
22468	St Mary Spital	1	FEMALE	62	0	1	0	13.1	secondquartile
23381	St Mary Spital	1	FEMALE	43	1	0	0	12.5	firstquartile
29859	St Mary Spital	1	FEMALE	48	0	0	0	12.4	fourthquartile
31819	St Mary Spital	1	FEMALE	44	0	0	0	12.4	firstquartile
3359	St Mary Spital	0	FEMALE	18	1	1	0	12.9	secondquartile
10641	St Mary Spital	0	FEMALE	18	1	1	0	12.9	fourthquartile
13018	St Mary Spital	0	FEMALE	18	1	1	0	12.9	fourthquartile
13109	St Mary Spital	0	FEMALE	18	1	1	0	12.9	secondquartile
14629	St Mary Spital	0	FEMALE	18	1	1	0	12.9	firstquartile
21292	St Mary Spital	0	FEMALE	18	1	1	0	12.9	firstquartile
25374	St Mary Spital	0	FEMALE	18	1	1	0	12.9	fourthquartile
25901	St Mary Spital	0	FEMALE	18	1	1	0	12.9	firstquartile
26240	St Mary Spital	0	FEMALE	18	1	1	0	12.9	secondquartile
26338	St Mary Spital	0	FEMALE	18	1	1	0	12.9	firstquartile
32027	St Mary Spital	0	FEMALE	22	1	1	0	13	firstquartile
21323	St Mary Spital	0	FEMALE	30	1	1	0	13	fourthquartile
29462	St Mary Spital	0	FEMALE	30	1	1	0	13	fourthquartile
5670	St Mary Spital	0	FEMALE	18	1	0	0	12	secondquartile
6616	St Mary Spital	0	FEMALE	32	0	1	0	12.9	thirdquartile
1316	St Mary Spital	0	FEMALE	27	1	0	0	13	fourthquartile
1569	St Mary Spital	1	FEMALE	65	0	1	0	12.8	fourthquartile
5600	St Mary Spital	1	FEMALE	32	1	1	0	12.9	fourthquartile
8359	St Mary Spital	0	FEMALE	43	1	0	0	12.9	secondquartile
10023	St Mary Spital	0	FEMALE	31	1	1	0	12.8	fourthquartile
12530	St Mary Spital	0	FEMALE	45	0	0	0	13	fourthquartile
14859	St Mary Spital	0	FEMALE	66	0	0	0	12.7	thirdquartile
17180	St Mary Spital	0	FEMALE	45	0	0	0	12.9	fourthquartile
17496	St Mary Spital	0	FEMALE	27	1	1	0	12.9	fourthquartile
17503	St Mary Spital	1	FEMALE	18	0	1	0	12.6	secondquartile
17743	St Mary Spital	1	FEMALE	22	1	1	0	12.7	secondquartile
21935	St Mary Spital	0	FEMALE	48	1	1	0	13	fourthquartile
21939	St Mary Spital	1	FEMALE	39	0	0	0	12.4	thirdquartile
21954	St Mary Spital	0	FEMALE	18	1	0	0	12.8	thirdquartile
22877	St Mary Spital	1	FEMALE	44	0	1	0	12.9	fourthquartile
23023	St Mary Spital	0	FEMALE	37	1	1	0	12.9	fourthquartile
26679	St Mary Spital	0	FEMALE	37	0	0	0	12.9	fourthquartile
28101	St Mary Spital	1	FEMALE	43	0	1	0	12.9	thirdquartile
33167	St Mary Spital	0	FEMALE	48	1	1	0	13	fourthquartile
26482	St Mary Spital	0	FEMALE	28	1	1	0	12.8	secondquartile
2466	St Mary Spital	0	FEMALE	27	1	1	0	12.8	thirdquartile
5006	St Mary Spital	0	FEMALE	27	1	1	0	12.8	secondquartile
10709	St Mary Spital	0	FEMALE	27	1	1	0	12.8	secondquartile
23175	St Mary Spital	0	FEMALE	27	1	1	0	12.8	fourthquartile
2463	St Mary Spital	0	FEMALE	61	0	1	0	12.9	fourthquartile
3441	St Mary Spital	0	FEMALE	27	1	1	0	12.8	thirdquartile
3489	St Mary Spital	1	FEMALE	56	1	1	0	12.4	thirdquartile
3533	St Mary Spital	0	FEMALE	52	0	0	0	12.9	thirdquartile
5503	St Mary Spital	0	FEMALE	18	1	1	0	12.8	thirdquartile
5967	St Mary Spital	0	FEMALE	53	1	0	0	12.8	secondquartile
10059	St Mary Spital	0	FEMALE	52	1	1	0	12.9	fourthquartile
13701	St Mary Spital	0	FEMALE	62	0	0	0	12.7	secondquartile
17055	St Mary Spital	1	FEMALE	69	0	0	0	13	fourthquartile
19248	St Mary Spital	1	FEMALE	18	0	1	0	12.6	fourthquartile
19498	St Mary Spital	1	FEMALE	18	0	1	0	12.6	fourthquartile
19604	St Mary Spital	1	FEMALE	18	0	1	0	12.6	fourthquartile
19891	St Mary Spital	1	FEMALE	48	1	1	0	12.4	fourthquartile
19899	St Mary Spital	1	FEMALE	32	1	1	0	13	thirdquartile
19961	St Mary Spital	1	FEMALE	43	0	1	0	13.1	fourthquartile
29673	St Mary Spital	1	FEMALE	69	0	0	0	13	fourthquartile
31557	St Mary Spital	1	FEMALE	44	0	1	0	12.9	secondquartile
34104	St Mary Spital	1	FEMALE	62	0	0	0	12.8	fourthquartile
25716	St Mary Spital	0	FEMALE	58	1	1	0	13	fourthquartile
19703	St Mary Spital	0	FEMALE	44	1	1	0	13.1	secondquartile
14512	St Mary Spital	0	FEMALE	26	1	1	0	12.9	fourthquartile
12243	St Mary Spital	0	FEMALE	27	1	1	0	12.9	fourthquartile
14496	St Mary Spital	0	FEMALE	27	1	1	0	12.9	thirdquartile
29019	St Mary Spital	0	FEMALE	27	1	1	0	12.9	fourthquartile
28438	St Mary Spital	0	FEMALE	45	1	1	0	12.4	thirdquartile
25838	St Mary Spital	0	FEMALE	45	1	1	0	14	secondquartile
8420	St Mary Spital	0	FEMALE	45	1	1	0	13	fourthquartile
27618	St Mary Spital	0	FEMALE	45	1	1	0	13	secondquartile
22284	St Mary Spital	0	FEMALE	56	1	1	0	12.9	thirdquartile
25253	St Mary Spital	0	FEMALE	56	1	1	0	12.9	secondquartile
30824	St Mary Spital	0	FEMALE	56	1	1	0	12.9	secondquartile
25398	St Mary Spital	0	FEMALE	39	1	1	0	12.9	thirdquartile
26908	St Mary Spital	0	FEMALE	45	1	1	0	12.9	fourthquartile
10765	St Mary Spital	0	FEMALE	18	1	1	0	13.8	fourthquartile
6910	St Mary Spital	0	FEMALE	18	1	1	0	13	fourthquartile
12264	St Mary Spital	0	FEMALE	18	1	1	0	13	fourthquartile
23301	St Mary Spital	0	FEMALE	18	1	1	0	13	secondquartile
14379	St Mary Spital	0	FEMALE	32	0	1	0	13.3	fourthquartile
2344	St Mary Spital	0	FEMALE	22	1	1	0	13	secondquartile
2479	St Mary Spital	1	FEMALE	45	1	1	0	13.1	fourthquartile
3232	St Mary Spital	1	FEMALE	44	0	1	0	12.9	thirdquartile
5631	St Mary Spital	0	FEMALE	77	0	0	0	12.8	fourthquartile
5727	St Mary Spital	0	FEMALE	77	0	0	0	12.8	fourthquartile
7894	St Mary Spital	0	FEMALE	22	0	0	0	12.9	firstquartile
9227	St Mary Spital	0	FEMALE	22	1	0	0	12.8	thirdquartile
10337	St Mary Spital	1	FEMALE	18	1	1	0	12	thirdquartile
15049	St Mary Spital	0	FEMALE	22	1	1	0	13.1	fourthquartile
17657	St Mary Spital	0	FEMALE	18	0	0	0	12.8	fourthquartile
20643	St Mary Spital	1	FEMALE	57	1	1	0	12.4	fourthquartile
21733	St Mary Spital	0	FEMALE	32	0	0	0	12.9	thirdquartile
25790	St Mary Spital	0	FEMALE	57	1	0	0	12.8	secondquartile
32187	St Mary Spital	1	FEMALE	37	0	0	0	12.4	fourthquartile
24073	St Mary Spital	0	FEMALE	57	1	1	0	12.8	thirdquartile
22115	St Mary Spital	0	FEMALE	37	1	1	0	12.9	fourthquartile
16958	St Mary Spital	0	FEMALE	32	1	1	0	12.9	thirdquartile
26518	St Mary Spital	0	FEMALE	32	1	1	0	12.9	thirdquartile
29698	St Mary Spital	0	FEMALE	65	1	1	0	11.6	secondquartile
18078	St Mary Spital	0	FEMALE	69	0	1	0	12.9	fourthquartile
15443	St Mary Spital	1	FEMALE	39	1	1	0	13	fourthquartile
21663	St Mary Spital	1	FEMALE	32	1	1	0	13	fourthquartile
26351	St Mary Spital	1	FEMALE	32	1	1	0	13	fourthquartile
33269	St Mary Spital	1	FEMALE	32	1	1	0	13	fourthquartile
3928	St Mary Spital	0	FEMALE	30	1	1	0	12.9	fourthquartile
7826	St Mary Spital	0	FEMALE	30	1	1	0	12.9	fourthquartile
8687	St Mary Spital	0	FEMALE	30	1	1	0	12.9	fourthquartile
17986	St Mary Spital	0	FEMALE	30	1	1	0	12.9	thirdquartile
21510	St Mary Spital	0	FEMALE	30	1	1	0	12.9	fourthquartile
22309	St Mary Spital	0	FEMALE	30	1	1	0	12.9	thirdquartile
25279	St Mary Spital	0	FEMALE	30	1	1	0	12.9	fourthquartile
26088	St Mary Spital	0	FEMALE	30	1	1	0	12.9	fourthquartile
26586	St Mary Spital	0	FEMALE	30	1	1	0	12.9	fourthquartile
26799	St Mary Spital	0	FEMALE	30	1	1	0	12.9	thirdquartile
31086	St Mary Spital	0	FEMALE	30	1	1	0	12.9	fourthquartile
31643	St Mary Spital	0	FEMALE	30	1	1	0	12.9	fourthquartile
6643	St Mary Spital	0	FEMALE	22	0	0	0	12.7	secondquartile
9431	St Mary Spital	0	FEMALE	48	0	0	0	12.8	fourthquartile
11914	St Mary Spital	0	FEMALE	18	1	1	0	12.9	fourthquartile
12053	St Mary Spital	0	FEMALE	45	1	1	0	13	fourthquartile
12325	St Mary Spital	0	FEMALE	18	1	1	0	12.9	fourthquartile
14710	St Mary Spital	0	FEMALE	44	1	1	0	13	fourthquartile
15571	St Mary Spital	1	FEMALE	22	1	1	0	12.7	fourthquartile
19887	St Mary Spital	1	FEMALE	18	1	1	0	12.6	fourthquartile
22396	St Mary Spital	0	FEMALE	27	1	1	0	12.8	thirdquartile
30398	St Mary Spital	1	FEMALE	57	0	1	0	12.4	fourthquartile
32352	St Mary Spital	1	FEMALE	32	0	1	0	13	thirdquartile
2878	St Mary Spital	1	FEMALE	18	1	1	0	12.6	secondquartile
3960	St Mary Spital	1	FEMALE	18	1	1	0	12.6	fourthquartile
13241	St Mary Spital	1	FEMALE	18	1	1	0	12.6	thirdquartile
13348	St Mary Spital	1	FEMALE	18	1	1	0	12.6	fourthquartile
17521	St Mary Spital	1	FEMALE	18	1	1	0	12.6	thirdquartile
19602	St Mary Spital	1	FEMALE	18	1	1	0	12.6	fourthquartile
22012	St Mary Spital	1	FEMALE	18	1	1	0	12.6	fourthquartile
23116	St Mary Spital	1	FEMALE	18	1	1	0	12.6	fourthquartile
25851	St Mary Spital	1	FEMALE	18	1	1	0	12.6	fourthquartile
26138	St Mary Spital	1	FEMALE	18	1	1	0	12.6	fourthquartile
26424	St Mary Spital	1	FEMALE	18	1	1	0	12.6	fourthquartile
26886	St Mary Spital	1	FEMALE	18	1	1	0	12.6	fourthquartile
26894	St Mary Spital	1	FEMALE	18	1	1	0	12.6	fourthquartile
27691	St Mary Spital	1	FEMALE	18	1	1	0	12.6	firstquartile
28436	St Mary Spital	1	FEMALE	18	1	1	0	12.6	thirdquartile
28445	St Mary Spital	1	FEMALE	18	1	1	0	12.6	firstquartile
29237	St Mary Spital	1	FEMALE	18	1	1	0	12.6	fourthquartile
29369	St Mary Spital	1	FEMALE	18	1	1	0	12.6	firstquartile
29404	St Mary Spital	1	FEMALE	18	1	1	0	12.6	thirdquartile
29431	St Mary Spital	1	FEMALE	18	1	1	0	12.6	fourthquartile
29461	St Mary Spital	1	FEMALE	18	1	1	0	12.6	fourthquartile
29746	St Mary Spital	1	FEMALE	18	1	1	0	12.6	fourthquartile
29753	St Mary Spital	1	FEMALE	18	1	1	0	12.6	thirdquartile
29811	St Mary Spital	1	FEMALE	18	1	1	0	12.6	thirdquartile
31201	St Mary Spital	1	FEMALE	18	1	1	0	12.6	fourthquartile
31204	St Mary Spital	1	FEMALE	18	1	1	0	12.6	fourthquartile
31285	St Mary Spital	1	FEMALE	18	1	1	0	12.6	thirdquartile
31400	St Mary Spital	1	FEMALE	18	1	1	0	12.6	thirdquartile
31423	St Mary Spital	1	FEMALE	18	1	1	0	12.6	fourthquartile
31730	St Mary Spital	1	FEMALE	18	1	1	0	12.6	fourthquartile
32081	St Mary Spital	1	FEMALE	18	1	1	0	12.6	fourthquartile
32306	St Mary Spital	1	FEMALE	18	1	1	0	12.6	fourthquartile
32354	St Mary Spital	1	FEMALE	18	1	1	0	12.6	fourthquartile
32463	St Mary Spital	1	FEMALE	18	1	1	0	12.6	fourthquartile
3142	St Mary Spital	1	FEMALE	31	1	1	0	12.9	fourthquartile
3228	St Mary Spital	1	FEMALE	31	1	1	0	12.9	fourthquartile
3243	St Mary Spital	1	FEMALE	31	1	1	0	12.9	fourthquartile
19417	St Mary Spital	1	FEMALE	31	1	1	0	12.9	fourthquartile
22748	St Mary Spital	1	FEMALE	31	1	1	0	12.9	fourthquartile
23380	St Mary Spital	1	FEMALE	31	1	1	0	12.9	thirdquartile
26391	St Mary Spital	1	FEMALE	31	1	1	0	12.9	fourthquartile
26510	St Mary Spital	1	FEMALE	31	1	1	0	12.9	fourthquartile
29697	St Mary Spital	1	FEMALE	31	1	1	0	12.9	fourthquartile
30709	St Mary Spital	1	FEMALE	31	1	1	0	12.9	fourthquartile
32062	St Mary Spital	1	FEMALE	31	1	1	0	12.9	fourthquartile
32470	St Mary Spital	1	FEMALE	31	1	1	0	12.9	thirdquartile
23769	St Mary Spital	1	FEMALE	18	0	0	0	12.5	firstquartile
31509	St Mary Spital	1	FEMALE	18	0	0	0	12.7	fourthquartile
30343	St Mary Spital	1	FEMALE	18	0	0	0	12.7	fourthquartile
2824	St Mary Spital	1	FEMALE	18	0	0	0	12.4	fourthquartile
3144	St Mary Spital	1	FEMALE	18	0	0	0	12.4	fourthquartile
3832	St Mary Spital	1	FEMALE	18	0	0	0	12.4	fourthquartile
11668	St Mary Spital	1	FEMALE	18	0	0	0	12.4	firstquartile
29614	St Mary Spital	1	FEMALE	18	0	0	0	12.4	thirdquartile
36124	St Mary Spital	1	FEMALE	18	0	0	0	12.4	thirdquartile
22989	St Mary Spital	1	FEMALE	37	1	1	0	13	thirdquartile
18138	St Mary Spital	0	FEMALE	18	1	1	0	13.1	fourthquartile
6992	St Mary Spital	0	FEMALE	18	1	1	0	12.9	fourthquartile
8490	St Mary Spital	0	FEMALE	18	1	1	0	12.9	fourthquartile
9902	St Mary Spital	0	FEMALE	18	1	1	0	12.9	thirdquartile
11617	St Mary Spital	0	FEMALE	18	1	1	0	12.9	thirdquartile
14862	St Mary Spital	0	FEMALE	18	1	1	0	12.9	fourthquartile
17527	St Mary Spital	0	FEMALE	18	1	1	0	12.9	secondquartile
19822	St Mary Spital	0	FEMALE	18	1	1	0	12.9	secondquartile
22697	St Mary Spital	0	FEMALE	18	1	1	0	12.9	thirdquartile
26623	St Mary Spital	0	FEMALE	18	1	1	0	12.9	thirdquartile
30124	St Mary Spital	0	FEMALE	18	1	1	0	12.9	thirdquartile
30821	St Mary Spital	0	FEMALE	18	1	1	0	12.9	thirdquartile
30857	St Mary Spital	0	FEMALE	18	1	1	0	12.9	fourthquartile
21546	St Mary Spital	0	FEMALE	58	1	1	0	12.7	fourthquartile
29833	St Mary Spital	0	FEMALE	58	1	1	0	12.7	thirdquartile
2468	St Mary Spital	1	FEMALE	58	1	1	0	12.4	secondquartile
32169	St Mary Spital	1	FEMALE	58	1	1	0	12.4	fourthquartile
22837	St Mary Spital	0	FEMALE	44	1	1	0	13	secondquartile
26259	St Mary Spital	0	FEMALE	44	1	1	0	13	thirdquartile
3458	St Mary Spital	1	FEMALE	18	1	1	0	12.6	fourthquartile
12726	St Mary Spital	1	FEMALE	18	1	1	0	12.6	thirdquartile
14430	St Mary Spital	1	FEMALE	18	1	1	0	12.6	thirdquartile
20014	St Mary Spital	1	FEMALE	18	1	1	0	12.6	secondquartile
20427	St Mary Spital	1	FEMALE	18	1	1	0	12.6	thirdquartile
20488	St Mary Spital	1	FEMALE	18	1	1	0	12.6	secondquartile
21742	St Mary Spital	1	FEMALE	18	1	1	0	12.6	thirdquartile
22282	St Mary Spital	1	FEMALE	18	1	1	0	12.6	secondquartile
23846	St Mary Spital	1	FEMALE	18	1	1	0	12.6	thirdquartile
26135	St Mary Spital	1	FEMALE	18	1	1	0	12.6	fourthquartile
26278	St Mary Spital	1	FEMALE	18	1	1	0	12.6	thirdquartile
27649	St Mary Spital	1	FEMALE	18	1	1	0	12.6	thirdquartile
28290	St Mary Spital	1	FEMALE	18	1	1	0	12.6	thirdquartile
29216	St Mary Spital	1	FEMALE	18	1	1	0	12.6	fourthquartile
30318	St Mary Spital	1	FEMALE	18	1	1	0	12.6	fourthquartile
30491	St Mary Spital	1	FEMALE	18	1	1	0	12.6	firstquartile
31678	St Mary Spital	1	FEMALE	18	1	1	0	12.6	secondquartile
31716	St Mary Spital	1	FEMALE	18	1	1	0	12.6	thirdquartile
31732	St Mary Spital	1	FEMALE	18	1	1	0	12.6	thirdquartile
32334	St Mary Spital	1	FEMALE	18	1	1	0	12.6	secondquartile
2589	St Mary Spital	1	FEMALE	57	1	1	0	12.5	fourthquartile
3731	St Mary Spital	1	FEMALE	57	1	1	0	12.5	fourthquartile
3959	St Mary Spital	1	FEMALE	57	1	1	0	12.5	firstquartile
12496	St Mary Spital	0	FEMALE	18	1	0	0	12.7	fourthquartile
3270	St Mary Spital	1	FEMALE	18	0	0	0	12.4	fourthquartile
7625	St Mary Spital	0	FEMALE	26	1	1	0	12.7	fourthquartile
8080	St Mary Spital	0	FEMALE	18	0	0	0	12.8	fourthquartile
8953	St Mary Spital	1	FEMALE	37	1	1	0	12.5	firstquartile
10475	St Mary Spital	0	FEMALE	32	0	1	0	12.8	secondquartile
11723	St Mary Spital	0	FEMALE	56	1	0	0	12.7	secondquartile
14802	St Mary Spital	0	FEMALE	18	0	0	0	12.8	secondquartile
17548	St Mary Spital	1	FEMALE	27	0	1	0	12.6	thirdquartile
19791	St Mary Spital	0	FEMALE	27	0	1	0	12.9	fourthquartile
19853	St Mary Spital	1	FEMALE	44	0	1	0	13	fourthquartile
20705	St Mary Spital	1	FEMALE	22	1	0	0	12.6	fourthquartile
22249	St Mary Spital	1	FEMALE	48	0	0	0	12.4	fourthquartile
22456	St Mary Spital	1	FEMALE	22	1	1	0	12.6	secondquartile
23631	St Mary Spital	1	FEMALE	52	1	0	0	12.3	thirdquartile
27066	St Mary Spital	1	FEMALE	52	1	1	0	12.4	thirdquartile
31868	St Mary Spital	1	FEMALE	40	1	1	0	12.5	secondquartile
31922	St Mary Spital	1	FEMALE	37	0	0	0	12.5	fourthquartile
32150	St Mary Spital	1	FEMALE	32	0	1	0	12.9	fourthquartile
10556	St Mary Spital	0	FEMALE	26	1	1	0	12.7	thirdquartile
17539	St Mary Spital	0	FEMALE	27	1	1	0	10.6	secondquartile
31956	St Mary Spital	0	FEMALE	27	1	1	0	11.6	firstquartile
5624	St Mary Spital	0	FEMALE	27	1	1	0	12.6	fourthquartile
12883	St Mary Spital	0	FEMALE	27	1	1	0	12.6	fourthquartile
22937	St Mary Spital	0	FEMALE	27	1	1	0	12.6	firstquartile
26697	St Mary Spital	0	FEMALE	27	1	1	0	12.6	firstquartile
30149	St Mary Spital	0	FEMALE	27	1	1	0	12.6	fourthquartile
30338	St Mary Spital	0	FEMALE	27	1	1	0	12.6	fourthquartile
30020	St Mary Spital	0	FEMALE	48	1	1	0	12.8	fourthquartile
9782	St Mary Spital	1	FEMALE	56	1	1	0	12.4	fourthquartile
28053	St Mary Spital	1	FEMALE	56	1	1	0	12.4	fourthquartile
31068	St Mary Spital	1	FEMALE	56	1	1	0	12.4	fourthquartile
19135	St Mary Spital	1	FEMALE	37	1	1	0	12.9	fourthquartile
23292	St Mary Spital	1	FEMALE	37	1	1	0	12.9	fourthquartile
8627	St Mary Spital	0	FEMALE	68	1	0	0	12.7	fourthquartile
13823	St Mary Spital	0	FEMALE	68	1	0	0	12.7	fourthquartile
5707	St Mary Spital	0	FEMALE	56	1	1	0	12.7	fourthquartile
12450	St Mary Spital	0	FEMALE	56	1	1	0	12.7	firstquartile
21309	St Mary Spital	0	FEMALE	56	1	1	0	12.7	fourthquartile
3981	St Mary Spital	1	FEMALE	61	1	1	0	12.8	fourthquartile
20926	St Mary Spital	1	FEMALE	61	1	1	0	12.8	fourthquartile
32086	St Mary Spital	1	FEMALE	61	1	1	0	12.8	thirdquartile
26906	St Mary Spital	1	FEMALE	62	1	1	0	12.8	thirdquartile
11827	St Mary Spital	0	FEMALE	68	0	1	0	13	secondquartile
7859	St Mary Spital	0	FEMALE	45	1	1	0	12.9	fourthquartile
8956	St Mary Spital	0	FEMALE	45	1	1	0	12.9	thirdquartile
27143	St Mary Spital	0	FEMALE	45	1	1	0	12.9	thirdquartile
2934	St Mary Spital	1	FEMALE	41	1	1	0	12.8	thirdquartile
2935	St Mary Spital	1	FEMALE	41	1	1	0	12.8	fourthquartile
11542	St Mary Spital	1	FEMALE	41	1	1	0	12.8	secondquartile
13229	St Mary Spital	1	FEMALE	41	1	1	0	12.8	thirdquartile
27596	St Mary Spital	1	FEMALE	41	1	1	0	12.8	thirdquartile
28054	St Mary Spital	1	FEMALE	41	1	1	0	12.8	thirdquartile
28268	St Mary Spital	1	FEMALE	41	1	1	0	12.8	fourthquartile
30608	St Mary Spital	1	FEMALE	41	1	1	0	12.8	fourthquartile
31389	St Mary Spital	1	FEMALE	41	1	1	0	12.8	fourthquartile
22199	St Mary Spital	1	FEMALE	18	0	0	0	10.9	fourthquartile
19982	St Mary Spital	0	FEMALE	43	0	1	0	13.4	firstquartile
2928	St Mary Spital	1	FEMALE	44	0	0	0	12.4	fourthquartile
3040	St Mary Spital	0	FEMALE	68	0	0	0	12.9	fourthquartile
6721	St Mary Spital	0	FEMALE	27	1	0	0	12.8	thirdquartile
7640	St Mary Spital	0	FEMALE	22	1	0	0	12.7	fourthquartile
19738	St Mary Spital	1	FEMALE	18	0	1	0	12.6	fourthquartile
21437	St Mary Spital	1	FEMALE	57	0	0	0	12.4	secondquartile
22093	St Mary Spital	1	FEMALE	31	1	1	0	13.1	secondquartile
22609	St Mary Spital	1	FEMALE	18	0	1	0	12.5	fourthquartile
23542	St Mary Spital	1	FEMALE	32	1	1	0	13.1	secondquartile
30095	St Mary Spital	1	FEMALE	27	1	1	0	12.6	thirdquartile
31178	St Mary Spital	1	FEMALE	77	0	0	0	12.9	secondquartile
19795	St Mary Spital	1	FEMALE	27	1	1	0	12.6	fourthquartile
23947	St Mary Spital	1	FEMALE	27	1	1	0	12.6	fourthquartile
29638	St Mary Spital	1	FEMALE	27	1	1	0	12.6	secondquartile
30066	St Mary Spital	1	FEMALE	27	1	1	0	12.6	secondquartile
30141	St Mary Spital	1	FEMALE	27	1	1	0	12.6	thirdquartile
36100	St Mary Spital	1	FEMALE	27	1	1	0	12.6	secondquartile
2630	St Mary Spital	0	FEMALE	22	1	1	0	12.8	secondquartile
19821	St Mary Spital	0	FEMALE	69	1	0	0	12.7	fourthquartile
26734	St Mary Spital	0	FEMALE	69	1	0	0	12.7	fourthquartile
27074	St Mary Spital	0	FEMALE	69	1	0	0	12.7	fourthquartile
32222	St Mary Spital	1	FEMALE	66	1	1	0	13.8	fourthquartile
20181	St Mary Spital	0	FEMALE	66	1	0	0	12.8	fourthquartile
8072	St Mary Spital	1	FEMALE	18	1	1	0	11.9	fourthquartile
9896	St Mary Spital	1	FEMALE	18	1	1	0	11.9	fourthquartile
22085	St Mary Spital	1	FEMALE	18	1	1	0	11.9	firstquartile
19508	St Mary Spital	1	FEMALE	22	1	1	0	12.7	fourthquartile
25400	St Mary Spital	1	FEMALE	22	1	1	0	12.7	fourthquartile
28153	St Mary Spital	1	FEMALE	22	1	1	0	12.7	thirdquartile
29564	St Mary Spital	1	FEMALE	22	1	1	0	12.7	thirdquartile
1139	St Mary Spital	1	FEMALE	57	1	1	0	12.4	secondquartile
3710	St Mary Spital	1	FEMALE	22	1	1	0	12.7	secondquartile
32477	St Mary Spital	1	FEMALE	22	1	1	0	12.7	firstquartile
1961	St Mary Spital	0	FEMALE	66	0	0	0	12.7	thirdquartile
2347	St Mary Spital	0	FEMALE	66	0	0	0	12.8	fourthquartile
6737	St Mary Spital	0	FEMALE	45	0	0	0	12.9	secondquartile
7665	St Mary Spital	0	FEMALE	27	1	1	0	13	thirdquartile
8841	St Mary Spital	1	FEMALE	18	1	1	0	12.6	thirdquartile
9175	St Mary Spital	0	FEMALE	44	1	0	0	12.8	thirdquartile
9452	St Mary Spital	0	FEMALE	44	1	1	0	12.9	fourthquartile
10921	St Mary Spital	0	FEMALE	44	1	0	0	12.8	fourthquartile
11745	St Mary Spital	0	FEMALE	18	1	0	0	12.9	firstquartile
14843	St Mary Spital	0	FEMALE	44	1	1	0	12.9	fourthquartile
17541	St Mary Spital	1	FEMALE	43	1	1	0	13	thirdquartile
21443	St Mary Spital	0	FEMALE	18	0	0	0	12.6	thirdquartile
21978	St Mary Spital	1	FEMALE	52	0	0	0	12.4	fourthquartile
24003	St Mary Spital	1	FEMALE	44	0	0	0	12.5	fourthquartile
26846	St Mary Spital	1	FEMALE	22	0	1	0	12.6	secondquartile
29579	St Mary Spital	1	FEMALE	18	1	1	0	12.6	secondquartile
29914	St Mary Spital	1	FEMALE	58	1	1	0	12.4	fourthquartile
32217	St Mary Spital	1	FEMALE	44	1	1	0	13	secondquartile
7988	St Mary Spital	1	FEMALE	18	0	0	0	12.3	thirdquartile
22060	St Mary Spital	1	FEMALE	18	0	0	0	12.3	fourthquartile
27674	St Mary Spital	1	FEMALE	18	0	0	0	12.3	fourthquartile
19959	St Mary Spital	1	FEMALE	56	1	1	0	12.4	thirdquartile
29703	St Mary Spital	1	FEMALE	56	1	1	0	12.4	fourthquartile
19236	St Mary Spital	1	FEMALE	27	1	1	0	12.6	thirdquartile
19752	St Mary Spital	1	FEMALE	27	1	1	0	12.6	thirdquartile
20087	St Mary Spital	1	FEMALE	27	1	1	0	12.6	thirdquartile
23549	St Mary Spital	1	FEMALE	27	1	1	0	12.6	thirdquartile
25463	St Mary Spital	1	FEMALE	27	1	1	0	12.6	thirdquartile
31634	St Mary Spital	1	FEMALE	27	1	1	0	12.6	thirdquartile
32128	St Mary Spital	1	FEMALE	27	1	1	0	12.6	thirdquartile
19490	St Mary Spital	1	FEMALE	77	0	0	0	13	thirdquartile
19978	St Mary Spital	1	FEMALE	60	1	1	0	12.3	thirdquartile
10837	St Mary Spital	0	FEMALE	43	1	0	0	13	thirdquartile
25728	St Mary Spital	0	FEMALE	45	1	0	0	13	thirdquartile
19363	St Mary Spital	0	FEMALE	27	0	0	0	13.4	thirdquartile
3183	St Mary Spital	1	FEMALE	52	1	1	0	12.9	thirdquartile
15586	St Mary Spital	1	FEMALE	62	0	0	0	12.4	fourthquartile
17389	St Mary Spital	1	FEMALE	37	1	1	0	12.5	firstquartile
19331	St Mary Spital	0	FEMALE	72	0	0	0	13	firstquartile
19797	St Mary Spital	1	FEMALE	52	0	0	0	12.4	firstquartile
20420	St Mary Spital	0	FEMALE	32	0	1	0	13	firstquartile
20792	St Mary Spital	0	FEMALE	22	0	0	0	12.9	fourthquartile
22094	St Mary Spital	1	FEMALE	18	1	1	0	12.6	fourthquartile
22746	St Mary Spital	0	FEMALE	51	1	0	0	12.8	fourthquartile
23371	St Mary Spital	1	FEMALE	62	0	0	0	12.7	firstquartile
29633	St Mary Spital	1	FEMALE	27	0	1	0	12.6	secondquartile
26451	St Mary Spital	0	FEMALE	58	0	1	0	13	secondquartile
19249	St Mary Spital	1	FEMALE	77	1	1	0	13.1	thirdquartile
23350	St Mary Spital	1	FEMALE	48	1	1	0	11.3	secondquartile
19373	St Mary Spital	1	FEMALE	62	0	0	0	12.9	fourthquartile
20150	St Mary Spital	1	FEMALE	37	0	1	0	12.5	thirdquartile
26288	St Mary Spital	1	FEMALE	37	0	1	0	12.5	fourthquartile
30707	St Mary Spital	1	FEMALE	37	0	1	0	12.5	firstquartile
3921	St Mary Spital	1	FEMALE	73	0	1	0	13.1	thirdquartile
23562	St Mary Spital	1	FEMALE	22	1	1	0	12.2	firstquartile
3549	St Mary Spital	1	FEMALE	44	0	0	0	12.3	fourthquartile
10623	St Mary Spital	0	FEMALE	39	0	0	0	12.8	secondquartile
10806	St Mary Spital	0	FEMALE	32	1	1	0	12.8	secondquartile
15656	St Mary Spital	1	FEMALE	18	0	0	0	12.2	fourthquartile
15833	St Mary Spital	1	FEMALE	45	1	0	0	12.5	fourthquartile
22106	St Mary Spital	1	FEMALE	22	0	1	0	12.4	thirdquartile
22156	St Mary Spital	1	FEMALE	68	0	1	0	13.1	thirdquartile
22432	St Mary Spital	1	FEMALE	52	1	1	0	12.3	thirdquartile
22724	St Mary Spital	1	FEMALE	18	0	1	0	12.3	thirdquartile
25795	St Mary Spital	1	FEMALE	27	0	1	0	12.5	thirdquartile
27023	St Mary Spital	0	FEMALE	56	0	1	0	13	fourthquartile
27199	St Mary Spital	0	FEMALE	69	0	0	0	12.8	thirdquartile
27460	St Mary Spital	0	FEMALE	18	1	0	0	12.9	thirdquartile
3979	St Mary Spital	1	FEMALE	45	1	1	0	12.5	thirdquartile
21114	St Mary Spital	1	FEMALE	45	1	1	0	12.5	secondquartile
3494	St Mary Spital	0	FEMALE	18	1	0	0	12.9	thirdquartile
9506	St Mary Spital	0	FEMALE	18	1	0	0	12.9	secondquartile
29104	St Mary Spital	1	FEMALE	60	0	1	0	12.7	thirdquartile
31639	St Mary Spital	1	FEMALE	69	0	1	0	13.1	fourthquartile
17995	St Mary Spital	1	FEMALE	22	0	0	0	12.5	thirdquartile
26560	St Mary Spital	1	FEMALE	22	0	0	0	12.5	thirdquartile
28432	St Mary Spital	1	FEMALE	22	0	0	0	12.5	thirdquartile
29981	St Mary Spital	1	FEMALE	22	0	0	0	12.5	fourthquartile
31826	St Mary Spital	1	FEMALE	22	0	0	0	12.5	fourthquartile
20721	St Mary Spital	1	FEMALE	46	1	1	0	12.5	fourthquartile
30947	St Mary Spital	1	FEMALE	45	1	1	0	14.1	fourthquartile
30174	St Mary Spital	1	FEMALE	45	1	1	0	12.6	fourthquartile
31729	St Mary Spital	1	FEMALE	45	1	1	0	12.6	fourthquartile
33209	St Mary Spital	1	FEMALE	69	1	1	0	12.2	fourthquartile
19520	St Mary Spital	0	FEMALE	57	0	1	0	12.9	secondquartile
20249	St Mary Spital	1	FEMALE	68	0	1	0	13.1	thirdquartile
23669	St Mary Spital	1	FEMALE	68	0	1	0	13.1	firstquartile
27810	St Mary Spital	1	FEMALE	68	0	1	0	13.1	firstquartile
31203	St Mary Spital	1	FEMALE	68	0	1	0	13.1	firstquartile
32118	St Mary Spital	1	FEMALE	68	0	1	0	13.1	fourthquartile
32190	St Mary Spital	1	FEMALE	68	0	1	0	13.1	fourthquartile
32413	St Mary Spital	1	FEMALE	68	0	1	0	13.1	fourthquartile
27155	St Mary Spital	0	FEMALE	62	1	0	0	12.6	fourthquartile
22244	St Mary Spital	1	FEMALE	72	0	1	0	13	fourthquartile
19638	St Mary Spital	0	FEMALE	48	0	1	0	12.9	fourthquartile
3277	St Mary Spital	1	FEMALE	33	0	1	0	12.5	fourthquartile
22532	St Mary Spital	1	FEMALE	33	0	1	0	12.5	thirdquartile
22749	St Mary Spital	1	FEMALE	33	0	1	0	12.5	fourthquartile
22789	St Mary Spital	1	FEMALE	33	0	1	0	12.5	firstquartile
23377	St Mary Spital	1	FEMALE	33	0	1	0	12.5	firstquartile
23609	St Mary Spital	1	FEMALE	33	0	1	0	12.5	firstquartile
23956	St Mary Spital	1	FEMALE	33	0	1	0	12.5	firstquartile
30471	St Mary Spital	1	FEMALE	33	0	1	0	12.5	fourthquartile
31679	St Mary Spital	1	FEMALE	33	0	1	0	12.5	firstquartile
31682	St Mary Spital	1	FEMALE	33	0	1	0	12.5	fourthquartile
36047	St Mary Spital	1	FEMALE	33	0	1	0	12.5	fourthquartile
36108	St Mary Spital	1	FEMALE	33	0	1	0	12.5	thirdquartile
24185	St Mary Spital	1	FEMALE	52	1	1	0	10.7	thirdquartile
22101	St Mary Spital	1	FEMALE	52	1	1	0	11.5	secondquartile
21892	St Mary Spital	1	FEMALE	27	0	1	0	11.4	firstquartile
11669	St Mary Spital	1	FEMALE	27	0	1	0	13.7	firstquartile
3951	St Mary Spital	1	FEMALE	27	0	1	0	12.5	fourthquartile
17819	St Mary Spital	1	FEMALE	27	0	1	0	12.5	secondquartile
19414	St Mary Spital	1	FEMALE	27	0	1	0	12.5	fourthquartile
21478	St Mary Spital	1	FEMALE	27	0	1	0	12.5	secondquartile
26299	St Mary Spital	1	FEMALE	27	0	1	0	12.5	thirdquartile
26503	St Mary Spital	1	FEMALE	27	0	1	0	12.5	thirdquartile
3791	St Mary Spital	1	FEMALE	62	0	1	0	12.7	fourthquartile
12485	St Mary Spital	0	FEMALE	44	0	1	0	12.9	secondquartile
1320	St Mary Spital	0	FEMALE	58	0	0	0	13	secondquartile
3002	St Mary Spital	1	FEMALE	37	0	1	0	12.5	secondquartile
3852	St Mary Spital	1	FEMALE	69	0	0	0	12.9	firstquartile
5698	St Mary Spital	0	FEMALE	27	1	0	0	12.7	fourthquartile
9979	St Mary Spital	0	FEMALE	37	0	1	0	12.9	fourthquartile
10974	St Mary Spital	0	FEMALE	44	0	0	0	12.8	fourthquartile
17766	St Mary Spital	0	FEMALE	52	1	0	0	12.7	fourthquartile
17873	St Mary Spital	0	FEMALE	27	0	1	0	12.8	fourthquartile
19114	St Mary Spital	1	FEMALE	62	0	0	0	12.7	secondquartile
20183	St Mary Spital	0	FEMALE	77	1	1	0	12.8	secondquartile
20737	St Mary Spital	1	FEMALE	57	0	0	0	12.4	secondquartile
21804	St Mary Spital	1	FEMALE	32	0	1	0	12.4	secondquartile
22598	St Mary Spital	1	FEMALE	39	0	0	0	12.4	secondquartile
22712	St Mary Spital	1	FEMALE	18	0	0	0	12	secondquartile
23173	St Mary Spital	0	FEMALE	18	1	0	0	12.6	secondquartile
23421	St Mary Spital	1	FEMALE	45	1	0	0	12.6	secondquartile
27672	St Mary Spital	1	FEMALE	32	0	1	0	12.4	secondquartile
29132	St Mary Spital	1	FEMALE	18	0	1	0	12.4	secondquartile
13589	St Mary Spital	0	FEMALE	73	1	0	0	12.6	secondquartile
14556	St Mary Spital	0	FEMALE	57	0	1	0	12.7	secondquartile
21782	St Mary Spital	1	FEMALE	57	0	1	0	12.3	firstquartile
3957	St Mary Spital	1	FEMALE	18	0	0	0	12	firstquartile
9073	St Mary Spital	1	FEMALE	18	0	0	0	12	secondquartile
20382	St Mary Spital	1	FEMALE	18	0	0	0	12	secondquartile
20558	St Mary Spital	1	FEMALE	18	0	0	0	12	secondquartile
20968	St Mary Spital	1	FEMALE	18	0	0	0	12	fourthquartile
26034	St Mary Spital	1	FEMALE	18	0	0	0	12	thirdquartile
28339	St Mary Spital	1	FEMALE	18	0	0	0	12	thirdquartile
29062	St Mary Spital	1	FEMALE	18	0	0	0	12	firstquartile
29562	St Mary Spital	1	FEMALE	18	0	0	0	12	thirdquartile
29729	St Mary Spital	1	FEMALE	18	0	0	0	12	fourthquartile
29745	St Mary Spital	1	FEMALE	18	0	0	0	12	thirdquartile
31061	St Mary Spital	1	FEMALE	18	0	0	0	12	thirdquartile
31240	St Mary Spital	1	FEMALE	18	0	0	0	12	thirdquartile
31332	St Mary Spital	1	FEMALE	18	0	0	0	12	thirdquartile
31362	St Mary Spital	1	FEMALE	18	0	0	0	12	thirdquartile
31370	St Mary Spital	1	FEMALE	18	0	0	0	12	thirdquartile
14533	St Mary Spital	0	FEMALE	18	1	0	0	12.7	thirdquartile
9889	St Mary Spital	0	FEMALE	72	1	0	0	12.5	thirdquartile
22988	St Mary Spital	1	FEMALE	57	0	1	0	12.7	thirdquartile
19110	St Mary Spital	1	FEMALE	57	0	1	0	12.4	thirdquartile
3843	St Mary Spital	1	FEMALE	32	0	1	0	12.4	thirdquartile
32079	St Mary Spital	1	FEMALE	32	0	1	0	12.4	thirdquartile
13614	St Mary Spital	0	FEMALE	69	1	0	0	12.6	thirdquartile
20867	St Mary Spital	1	FEMALE	43	0	1	0	12.4	thirdquartile
21659	St Mary Spital	1	FEMALE	18	1	0	0	12.4	thirdquartile
23737	St Mary Spital	1	FEMALE	18	1	0	0	12.4	thirdquartile
30595	St Mary Spital	1	FEMALE	18	1	0	0	12.4	thirdquartile
36051	St Mary Spital	1	FEMALE	18	1	0	0	12.4	thirdquartile
32091	St Mary Spital	0	FEMALE	27	1	0	0	12.9	thirdquartile
20416	St Mary Spital	0	FEMALE	27	1	0	0	12.9	thirdquartile
2536	St Mary Spital	1	FEMALE	36	0	0	0	12.4	thirdquartile
3024	St Mary Spital	1	FEMALE	18	0	1	0	12.2	thirdquartile
3422	St Mary Spital	0	FEMALE	32	0	1	0	13	thirdquartile
3838	St Mary Spital	1	FEMALE	18	0	1	0	12.8	thirdquartile
7776	St Mary Spital	0	FEMALE	57	1	0	0	12.7	thirdquartile
11660	St Mary Spital	1	FEMALE	18	1	0	0	12.4	thirdquartile
13276	St Mary Spital	0	FEMALE	32	0	1	0	12.9	thirdquartile
13509	St Mary Spital	0	FEMALE	22	0	1	0	12.8	thirdquartile
14067	St Mary Spital	0	FEMALE	77	0	0	0	12.6	thirdquartile
15273	St Mary Spital	0	FEMALE	77	0	0	0	12.6	thirdquartile
20922	St Mary Spital	1	FEMALE	18	1	0	0	12.2	thirdquartile
21333	St Mary Spital	0	FEMALE	22	0	1	0	13	thirdquartile
21560	St Mary Spital	1	FEMALE	18	0	0	0	11.5	thirdquartile
22869	St Mary Spital	0	FEMALE	18	1	1	0	12.6	thirdquartile
31369	St Mary Spital	1	FEMALE	57	0	0	0	12.4	fourthquartile
30759	St Mary Spital	0	FEMALE	62	0	1	0	12.6	fourthquartile
20046	St Mary Spital	1	FEMALE	37	0	1	0	13	fourthquartile
8129	St Mary Spital	1	FEMALE	27	0	1	0	12.4	fourthquartile
21480	St Mary Spital	1	FEMALE	27	0	1	0	12.4	fourthquartile
25259	St Mary Spital	1	FEMALE	27	0	1	0	12.4	fourthquartile
25945	St Mary Spital	1	FEMALE	27	0	1	0	12.4	fourthquartile
27715	St Mary Spital	1	FEMALE	27	0	1	0	12.4	fourthquartile
30994	St Mary Spital	1	FEMALE	27	0	1	0	12.4	fourthquartile
31330	St Mary Spital	1	FEMALE	27	0	1	0	12.4	fourthquartile
31875	St Mary Spital	1	FEMALE	27	0	1	0	12.4	fourthquartile
3538	St Mary Spital	0	FEMALE	27	0	1	0	13.6	fourthquartile
11742	St Mary Spital	0	FEMALE	27	0	1	0	13.1	fourthquartile
19145	St Mary Spital	1	FEMALE	41	0	1	0	13	fourthquartile
1855	St Mary Spital	1	FEMALE	35	0	1	0	12.3	secondquartile
2932	St Mary Spital	1	FEMALE	35	0	1	0	12.3	secondquartile
3990	St Mary Spital	1	FEMALE	35	0	1	0	12.3	secondquartile
11541	St Mary Spital	1	FEMALE	35	0	1	0	12.3	secondquartile
19101	St Mary Spital	1	FEMALE	35	0	1	0	12.3	secondquartile
19104	St Mary Spital	1	FEMALE	35	0	1	0	12.3	secondquartile
20168	St Mary Spital	1	FEMALE	35	0	1	0	12.3	secondquartile
20307	St Mary Spital	1	FEMALE	35	0	1	0	12.3	fourthquartile
21736	St Mary Spital	1	FEMALE	35	0	1	0	12.3	thirdquartile
28255	St Mary Spital	1	FEMALE	35	0	1	0	12.3	secondquartile
28425	St Mary Spital	1	FEMALE	35	0	1	0	12.3	secondquartile
28463	St Mary Spital	1	FEMALE	35	0	1	0	12.3	secondquartile
29377	St Mary Spital	1	FEMALE	35	0	1	0	12.3	secondquartile
29520	St Mary Spital	1	FEMALE	35	0	1	0	12.3	secondquartile
29761	St Mary Spital	1	FEMALE	35	0	1	0	12.3	secondquartile
30986	St Mary Spital	1	FEMALE	35	0	1	0	12.3	secondquartile
31179	St Mary Spital	1	FEMALE	35	0	1	0	12.3	secondquartile
31253	St Mary Spital	1	FEMALE	35	0	1	0	12.3	secondquartile
31689	St Mary Spital	1	FEMALE	35	0	1	0	12.3	secondquartile
32496	St Mary Spital	1	FEMALE	35	0	1	0	12.3	secondquartile
3973	St Mary Spital	1	FEMALE	37	0	1	0	12.3	secondquartile
20714	St Mary Spital	1	FEMALE	37	0	1	0	12.3	secondquartile
30757	St Mary Spital	1	FEMALE	37	0	1	0	12.3	secondquartile
31296	St Mary Spital	1	FEMALE	37	0	1	0	12.3	fourthquartile
10909	St Mary Spital	1	FEMALE	58	0	1	0	12.3	fourthquartile
3833	St Mary Spital	1	FEMALE	44	0	1	0	12.3	secondquartile
3935	St Mary Spital	1	FEMALE	44	0	1	0	12.3	secondquartile
12527	St Mary Spital	1	FEMALE	39	0	1	0	12.3	thirdquartile
19369	St Mary Spital	1	FEMALE	18	1	0	0	12.7	thirdquartile
23990	St Mary Spital	1	FEMALE	48	0	1	0	12	thirdquartile
26524	St Mary Spital	1	FEMALE	22	0	1	0	12.5	thirdquartile
29490	St Mary Spital	1	FEMALE	22	0	1	0	12.5	thirdquartile
9117	St Mary Spital	0	FEMALE	32	0	1	0	12.8	thirdquartile
29810	St Mary Spital	1	FEMALE	48	0	1	0	12.2	thirdquartile
19442	St Mary Spital	1	FEMALE	51	0	1	0	12.9	thirdquartile
8279	St Mary Spital	0	FEMALE	18	0	1	0	12.5	thirdquartile
8168	St Mary Spital	0	FEMALE	38	0	0	0	12.8	thirdquartile
9221	St Mary Spital	0	FEMALE	45	0	0	0	12.8	thirdquartile
11319	St Mary Spital	0	FEMALE	39	0	0	0	12.8	thirdquartile
15671	St Mary Spital	1	FEMALE	52	1	0	0	12.4	thirdquartile
17565	St Mary Spital	0	FEMALE	57	1	0	0	12.7	thirdquartile
20156	St Mary Spital	0	FEMALE	44	0	0	0	12.9	thirdquartile
21154	St Mary Spital	1	FEMALE	44	0	1	0	12.3	thirdquartile
21953	St Mary Spital	1	FEMALE	27	1	1	0	12.4	thirdquartile
22154	St Mary Spital	0	FEMALE	51	1	0	0	12.7	thirdquartile
22326	St Mary Spital	0	FEMALE	18	0	0	0	12.4	thirdquartile
23241	St Mary Spital	1	FEMALE	58	1	1	0	12.3	thirdquartile
23630	St Mary Spital	1	FEMALE	48	0	1	0	12	thirdquartile
23865	St Mary Spital	1	FEMALE	62	0	0	0	12.3	thirdquartile
24192	St Mary Spital	1	FEMALE	57	1	0	0	12.3	thirdquartile
25674	St Mary Spital	0	FEMALE	32	0	1	0	12.8	firstquartile
29889	St Mary Spital	1	FEMALE	37	0	1	0	12.3	secondquartile
11540	St Mary Spital	1	FEMALE	18	0	1	0	10.3	secondquartile
3934	St Mary Spital	1	FEMALE	18	0	1	0	13.7	secondquartile
3145	St Mary Spital	1	FEMALE	18	0	1	0	11.3	fourthquartile
19014	St Mary Spital	1	FEMALE	18	0	1	0	11.3	firstquartile
20866	St Mary Spital	1	FEMALE	18	0	1	0	11.3	secondquartile
23753	St Mary Spital	1	FEMALE	18	0	1	0	11.3	secondquartile
23793	St Mary Spital	1	FEMALE	18	0	1	0	11.3	thirdquartile
23842	St Mary Spital	1	FEMALE	18	0	1	0	11.3	thirdquartile
26471	St Mary Spital	1	FEMALE	18	0	1	0	11.3	fourthquartile
30626	St Mary Spital	1	FEMALE	18	0	1	0	11.3	thirdquartile
31469	St Mary Spital	1	FEMALE	18	0	1	0	11.3	thirdquartile
31752	St Mary Spital	1	FEMALE	18	0	1	0	11.3	thirdquartile
32132	St Mary Spital	1	FEMALE	18	0	1	0	11.3	firstquartile
36110	St Mary Spital	1	FEMALE	18	0	1	0	11.3	thirdquartile
24179	St Mary Spital	1	FEMALE	18	1	0	0	11.9	fourthquartile
27824	St Mary Spital	1	FEMALE	18	1	0	0	11.9	thirdquartile
27834	St Mary Spital	1	FEMALE	18	1	0	0	11.9	fourthquartile
8060	St Mary Spital	0	FEMALE	18	1	0	0	12.6	secondquartile
8264	St Mary Spital	0	FEMALE	18	1	0	0	12.6	firstquartile
10933	St Mary Spital	0	FEMALE	18	1	0	0	12.6	firstquartile
21103	St Mary Spital	0	FEMALE	18	1	0	0	12.6	secondquartile
22040	St Mary Spital	0	FEMALE	18	1	0	0	12.6	secondquartile
29020	St Mary Spital	0	FEMALE	18	1	0	0	12.6	secondquartile
26877	St Mary Spital	1	FEMALE	47	0	1	0	12.2	secondquartile
13366	St Mary Spital	1	FEMALE	45	0	1	0	11.9	secondquartile
15059	St Mary Spital	1	FEMALE	45	0	1	0	12.4	secondquartile
20073	St Mary Spital	1	FEMALE	45	0	1	0	12.4	secondquartile
20287	St Mary Spital	1	FEMALE	45	0	1	0	12.4	thirdquartile
31780	St Mary Spital	1	FEMALE	45	0	1	0	12.4	thirdquartile
24021	St Mary Spital	0	FEMALE	77	1	0	0	11.4	thirdquartile
26417	St Mary Spital	0	FEMALE	76	1	0	0	12.4	fourthquartile
27457	St Mary Spital	0	FEMALE	36	0	1	0	12.4	fourthquartile
1145	St Mary Spital	0	FEMALE	36	0	1	0	12.8	thirdquartile
1571	St Mary Spital	0	FEMALE	36	0	1	0	12.8	thirdquartile
14747	St Mary Spital	0	FEMALE	36	0	1	0	12.8	secondquartile
29519	St Mary Spital	0	FEMALE	36	0	1	0	12.8	secondquartile
19194	St Mary Spital	1	FEMALE	44	0	1	0	12.3	secondquartile
19025	St Mary Spital	1	FEMALE	56	0	1	0	12.4	fourthquartile
28407	St Mary Spital	1	FEMALE	56	0	1	0	12.4	fourthquartile
29754	St Mary Spital	1	FEMALE	56	0	1	0	12.4	fourthquartile
31333	St Mary Spital	1	FEMALE	56	0	1	0	12.4	fourthquartile
8978	St Mary Spital	0	FEMALE	52	1	0	0	12.7	thirdquartile
31320	St Mary Spital	1	FEMALE	61	0	0	0	13.6	thirdquartile
20383	St Mary Spital	1	FEMALE	61	0	0	0	12.5	thirdquartile
12665	St Mary Spital	0	FEMALE	56	1	0	0	12.7	thirdquartile
12526	St Mary Spital	1	FEMALE	18	0	1	0	12.4	fourthquartile
17144	St Mary Spital	1	FEMALE	18	0	1	0	12.4	fourthquartile
17380	St Mary Spital	1	FEMALE	18	0	1	0	12.4	fourthquartile
17933	St Mary Spital	1	FEMALE	18	0	1	0	12.4	fourthquartile
19003	St Mary Spital	1	FEMALE	18	0	1	0	12.4	fourthquartile
21877	St Mary Spital	1	FEMALE	18	0	1	0	12.4	fourthquartile
22378	St Mary Spital	1	FEMALE	18	0	1	0	12.4	fourthquartile
23495	St Mary Spital	1	FEMALE	18	0	1	0	12.4	fourthquartile
27713	St Mary Spital	1	FEMALE	18	0	1	0	12.4	fourthquartile
27799	St Mary Spital	1	FEMALE	18	0	1	0	12.4	firstquartile
28357	St Mary Spital	1	FEMALE	18	0	1	0	12.4	fourthquartile
29140	St Mary Spital	1	FEMALE	18	0	1	0	12.4	thirdquartile
29405	St Mary Spital	1	FEMALE	18	0	1	0	12.4	thirdquartile
29634	St Mary Spital	1	FEMALE	18	0	1	0	12.4	firstquartile
29985	St Mary Spital	1	FEMALE	18	0	1	0	12.4	firstquartile
31156	St Mary Spital	1	FEMALE	18	0	1	0	12.4	thirdquartile
31202	St Mary Spital	1	FEMALE	18	0	1	0	12.4	thirdquartile
31265	St Mary Spital	1	FEMALE	18	0	1	0	12.4	fourthquartile
31307	St Mary Spital	1	FEMALE	18	0	1	0	12.4	thirdquartile
31635	St Mary Spital	1	FEMALE	18	0	1	0	12.4	fourthquartile
31827	St Mary Spital	1	FEMALE	18	0	1	0	12.4	thirdquartile
32093	St Mary Spital	1	FEMALE	18	0	1	0	12.4	fourthquartile
32251	St Mary Spital	1	FEMALE	45	0	1	0	12	thirdquartile
28303	St Mary Spital	1	FEMALE	45	0	1	0	12.3	thirdquartile
28442	St Mary Spital	1	FEMALE	45	0	1	0	12.3	thirdquartile
31071	St Mary Spital	1	FEMALE	45	0	1	0	12.3	thirdquartile
31155	St Mary Spital	1	FEMALE	45	0	1	0	12.3	thirdquartile
31199	St Mary Spital	1	FEMALE	45	0	1	0	12.3	thirdquartile
7686	St Mary Spital	0	FEMALE	45	0	1	0	12.9	secondquartile
20218	St Mary Spital	0	FEMALE	45	0	1	0	12.9	thirdquartile
20986	St Mary Spital	1	FEMALE	62	0	0	0	12.3	thirdquartile
31247	St Mary Spital	1	FEMALE	62	0	0	0	12.3	thirdquartile
11506	St Mary Spital	0	FEMALE	33	0	1	0	13	fourthquartile
9036	St Mary Spital	0	FEMALE	33	0	1	0	12.9	thirdquartile
10797	St Mary Spital	0	FEMALE	33	0	1	0	12.9	firstquartile
25886	St Mary Spital	0	FEMALE	33	0	1	0	12.9	firstquartile
26296	St Mary Spital	0	FEMALE	33	0	1	0	12.9	firstquartile
27463	St Mary Spital	0	FEMALE	33	0	1	0	12.9	fourthquartile
28107	St Mary Spital	0	FEMALE	33	0	1	0	12.9	fourthquartile
27121	St Mary Spital	0	FEMALE	61	0	1	0	12.7	fourthquartile
5677	St Mary Spital	0	FEMALE	27	0	0	0	13	fourthquartile
1853	St Mary Spital	1	FEMALE	52	0	1	0	11.9	fourthquartile
2804	St Mary Spital	0	FEMALE	62	1	1	0	12.9	thirdquartile
3421	St Mary Spital	0	FEMALE	45	1	1	0	12.9	thirdquartile
3574	St Mary Spital	1	FEMALE	68	0	1	0	13	thirdquartile
9105	St Mary Spital	0	FEMALE	27	0	1	0	12.8	thirdquartile
13917	St Mary Spital	0	FEMALE	68	0	0	0	12.7	secondquartile
17874	St Mary Spital	0	FEMALE	18	1	1	0	12.6	fourthquartile
19276	St Mary Spital	0	FEMALE	44	0	0	0	12.8	thirdquartile
19279	St Mary Spital	1	FEMALE	62	0	0	0	12.9	firstquartile
19466	St Mary Spital	1	FEMALE	18	1	0	0	12.3	fourthquartile
23693	St Mary Spital	0	FEMALE	27	0	0	0	12.8	firstquartile
23795	St Mary Spital	0	FEMALE	65	1	1	0	12.9	thirdquartile
25335	St Mary Spital	0	FEMALE	39	0	1	0	12.7	secondquartile
27621	St Mary Spital	1	FEMALE	18	0	0	0	12.2	fourthquartile
30536	St Mary Spital	0	FEMALE	18	0	0	0	12.5	firstquartile
32164	St Mary Spital	1	FEMALE	62	0	1	0	12.7	thirdquartile
32474	St Mary Spital	1	FEMALE	52	0	1	0	11.9	firstquartile
21980	St Mary Spital	0	FEMALE	52	1	0	0	12.9	thirdquartile
23889	St Mary Spital	0	FEMALE	52	1	0	0	12.9	thirdquartile
31329	St Mary Spital	1	FEMALE	52	0	1	0	12.3	fourthquartile
31442	St Mary Spital	1	FEMALE	52	0	1	0	12.3	fourthquartile
31820	St Mary Spital	1	FEMALE	51	0	1	0	12.3	firstquartile
19864	St Mary Spital	1	FEMALE	22	0	1	0	12.5	firstquartile
32465	St Mary Spital	1	FEMALE	22	0	1	0	12.5	firstquartile
12745	St Mary Spital	0	FEMALE	52	0	1	0	12.7	fourthquartile
17459	St Mary Spital	0	FEMALE	52	0	1	0	12.7	fourthquartile
29973	St Mary Spital	0	FEMALE	52	0	1	0	12.7	thirdquartile
3503	St Mary Spital	0	FEMALE	18	1	0	0	12.5	thirdquartile
3582	St Mary Spital	0	FEMALE	18	1	0	0	12.5	thirdquartile
5435	St Mary Spital	0	FEMALE	18	1	0	0	12.5	thirdquartile
5718	St Mary Spital	0	FEMALE	18	1	0	0	12.5	thirdquartile
7057	St Mary Spital	0	FEMALE	18	1	0	0	12.5	thirdquartile
7115	St Mary Spital	0	FEMALE	18	1	0	0	12.5	thirdquartile
7694	St Mary Spital	0	FEMALE	18	1	0	0	12.5	fourthquartile
8945	St Mary Spital	0	FEMALE	18	1	0	0	12.5	fourthquartile
9813	St Mary Spital	0	FEMALE	18	1	0	0	12.5	firstquartile
11166	St Mary Spital	0	FEMALE	18	1	0	0	12.5	firstquartile
11269	St Mary Spital	0	FEMALE	18	1	0	0	12.5	fourthquartile
11623	St Mary Spital	0	FEMALE	18	1	0	0	12.5	fourthquartile
11677	St Mary Spital	0	FEMALE	18	1	0	0	12.5	thirdquartile
13518	St Mary Spital	0	FEMALE	18	1	0	0	12.5	fourthquartile
14352	St Mary Spital	0	FEMALE	18	1	0	0	12.5	fourthquartile
14910	St Mary Spital	0	FEMALE	18	1	0	0	12.5	thirdquartile
17083	St Mary Spital	0	FEMALE	18	1	0	0	12.5	fourthquartile
19686	St Mary Spital	0	FEMALE	18	1	0	0	12.5	secondquartile
21055	St Mary Spital	0	FEMALE	18	1	0	0	12.5	thirdquartile
21378	St Mary Spital	0	FEMALE	18	1	0	0	12.5	firstquartile
23627	St Mary Spital	0	FEMALE	18	1	0	0	12.5	fourthquartile
25221	St Mary Spital	0	FEMALE	18	1	0	0	12.5	thirdquartile
26700	St Mary Spital	0	FEMALE	18	1	0	0	12.5	fourthquartile
27642	St Mary Spital	0	FEMALE	18	1	0	0	12.5	fourthquartile
29175	St Mary Spital	0	FEMALE	18	1	0	0	12.5	firstquartile
30234	St Mary Spital	0	FEMALE	18	1	0	0	12.5	fourthquartile
30241	St Mary Spital	0	FEMALE	18	1	0	0	12.5	thirdquartile
30253	St Mary Spital	0	FEMALE	18	1	0	0	12.5	thirdquartile
31066	St Mary Spital	0	FEMALE	18	1	0	0	12.5	thirdquartile
9944	St Mary Spital	0	FEMALE	45	1	0	0	12.8	fourthquartile
6825	St Mary Spital	0	FEMALE	27	0	1	0	12.8	firstquartile
25286	St Mary Spital	0	FEMALE	27	0	1	0	12.8	thirdquartile
30127	St Mary Spital	0	FEMALE	27	0	1	0	12.8	fourthquartile
30445	St Mary Spital	0	FEMALE	27	0	1	0	12.8	secondquartile
30530	St Mary Spital	0	FEMALE	27	0	1	0	12.8	secondquartile
7186	St Mary Spital	0	FEMALE	27	1	0	0	12.7	thirdquartile
9428	St Mary Spital	0	FEMALE	27	1	0	0	12.7	thirdquartile
11035	St Mary Spital	0	FEMALE	27	1	0	0	12.7	fourthquartile
13649	St Mary Spital	0	FEMALE	27	1	0	0	12.7	secondquartile
17306	St Mary Spital	0	FEMALE	27	1	0	0	12.7	thirdquartile
19484	St Mary Spital	0	FEMALE	27	1	0	0	12.7	thirdquartile
19743	St Mary Spital	0	FEMALE	27	1	0	0	12.7	secondquartile
23188	St Mary Spital	0	FEMALE	27	1	0	0	12.7	thirdquartile
31459	St Mary Spital	0	FEMALE	27	1	0	0	12.7	thirdquartile
1716	St Mary Spital	0	FEMALE	27	0	1	0	12.9	thirdquartile
12779	St Mary Spital	0	FEMALE	61	1	0	0	12.7	thirdquartile
14850	St Mary Spital	0	FEMALE	61	1	0	0	12.7	thirdquartile
17315	St Mary Spital	0	FEMALE	61	1	0	0	12.7	thirdquartile
12365	St Mary Spital	0	FEMALE	57	1	0	0	12.7	fourthquartile
12650	St Mary Spital	0	FEMALE	62	0	1	0	12.6	fourthquartile
11230	St Mary Spital	0	FEMALE	43	1	0	0	12.8	thirdquartile
14264	St Mary Spital	0	FEMALE	60	0	0	0	12.7	thirdquartile
34050	St Mary Spital	0	FEMALE	77	1	0	0	12.7	thirdquartile
15668	St Mary Spital	1	FEMALE	32	1	0	0	12.5	thirdquartile
20818	St Mary Spital	1	FEMALE	32	1	0	0	12.5	thirdquartile
31684	St Mary Spital	1	FEMALE	32	1	0	0	12.5	fourthquartile
22640	St Mary Spital	1	FEMALE	18	1	1	0	11.2	fourthquartile
2806	St Mary Spital	0	FEMALE	57	1	0	0	12.7	fourthquartile
3732	St Mary Spital	1	FEMALE	48	0	1	0	12.2	fourthquartile
6660	St Mary Spital	0	FEMALE	18	0	1	0	12.7	thirdquartile
7130	St Mary Spital	0	FEMALE	34	1	1	0	12.7	thirdquartile
12285	St Mary Spital	0	FEMALE	18	1	1	0	12.7	fourthquartile
12662	St Mary Spital	0	FEMALE	44	0	1	0	12.8	fourthquartile
14142	St Mary Spital	0	FEMALE	27	1	0	0	12.7	fourthquartile
14744	St Mary Spital	0	FEMALE	56	1	0	0	12.7	fourthquartile
17593	St Mary Spital	1	FEMALE	22	0	1	0	12.2	fourthquartile
20256	St Mary Spital	1	FEMALE	44	0	1	0	12.3	fourthquartile
22098	St Mary Spital	1	FEMALE	56	0	1	0	12.4	fourthquartile
22306	St Mary Spital	1	FEMALE	44	0	1	0	12.3	fourthquartile
23734	St Mary Spital	1	FEMALE	37	0	1	0	12.3	fourthquartile
27542	St Mary Spital	0	FEMALE	57	0	0	0	12.7	fourthquartile
30198	St Mary Spital	0	FEMALE	45	0	1	0	12.7	thirdquartile
31958	St Mary Spital	0	FEMALE	45	0	1	0	12.7	thirdquartile
10069	St Mary Spital	0	FEMALE	56	1	0	0	12.7	thirdquartile
17251	St Mary Spital	0	FEMALE	56	1	0	0	12.7	thirdquartile
19075	St Mary Spital	0	FEMALE	56	1	0	0	12.7	thirdquartile
22102	St Mary Spital	0	FEMALE	56	1	0	0	12.7	thirdquartile
28117	St Mary Spital	0	FEMALE	56	1	0	0	12.7	thirdquartile
30401	St Mary Spital	0	FEMALE	56	1	0	0	12.7	thirdquartile
30558	St Mary Spital	0	FEMALE	56	1	0	0	12.7	thirdquartile
36072	St Mary Spital	0	FEMALE	56	1	0	0	12.7	thirdquartile
19948	St Mary Spital	1	FEMALE	66	0	0	0	12.3	thirdquartile
31943	St Mary Spital	1	FEMALE	66	0	0	0	12.3	thirdquartile
8617	St Mary Spital	1	FEMALE	18	0	1	0	12.1	firstquartile
9308	St Mary Spital	1	FEMALE	18	0	1	0	12.1	firstquartile
10464	St Mary Spital	1	FEMALE	18	0	1	0	12.1	firstquartile
27004	St Mary Spital	1	FEMALE	18	0	1	0	12.1	fourthquartile
11531	St Mary Spital	0	FEMALE	18	0	1	0	12.7	thirdquartile
19663	St Mary Spital	0	FEMALE	18	0	1	0	12.7	thirdquartile
6857	St Mary Spital	0	FEMALE	58	1	0	0	12.7	thirdquartile
17396	St Mary Spital	0	FEMALE	58	1	0	0	12.7	thirdquartile
31050	St Mary Spital	0	FEMALE	58	1	0	0	12.7	thirdquartile
22485	St Mary Spital	0	FEMALE	44	1	0	0	12.8	thirdquartile
25228	St Mary Spital	0	FEMALE	44	1	0	0	12.8	fourthquartile
26252	St Mary Spital	0	FEMALE	44	1	0	0	12.8	fourthquartile
26611	St Mary Spital	0	FEMALE	44	1	0	0	12.8	fourthquartile
27447	St Mary Spital	0	FEMALE	44	1	0	0	12.8	fourthquartile
8270	St Mary Spital	0	FEMALE	32	0	1	0	12.8	fourthquartile
5636	St Mary Spital	0	FEMALE	22	0	0	0	12.7	secondquartile
13820	St Mary Spital	0	FEMALE	22	0	0	0	12.7	fourthquartile
30026	St Mary Spital	0	FEMALE	22	0	0	0	12.7	secondquartile
30876	St Mary Spital	0	FEMALE	22	0	0	0	12.7	secondquartile
14703	St Mary Spital	0	FEMALE	27	1	0	0	12.4	secondquartile
21070	St Mary Spital	0	FEMALE	27	1	0	0	12.4	fourthquartile
24137	St Mary Spital	1	FEMALE	62	0	1	0	12.3	thirdquartile
25987	St Mary Spital	1	FEMALE	62	0	1	0	12.3	thirdquartile
5774	St Mary Spital	0	FEMALE	34	0	1	0	12.8	thirdquartile
6365	St Mary Spital	0	FEMALE	34	0	1	0	12.8	thirdquartile
6608	St Mary Spital	0	FEMALE	34	0	1	0	12.8	firstquartile
10695	St Mary Spital	0	FEMALE	34	0	1	0	12.8	firstquartile
11297	St Mary Spital	0	FEMALE	34	0	1	0	12.8	fourthquartile
17302	St Mary Spital	0	FEMALE	34	0	1	0	12.8	thirdquartile
31000	St Mary Spital	0	FEMALE	34	0	1	0	12.8	secondquartile
13698	St Mary Spital	0	FEMALE	73	0	1	0	12.6	thirdquartile
17769	St Mary Spital	0	FEMALE	52	1	0	0	12.7	thirdquartile
30725	St Mary Spital	0	FEMALE	52	1	0	0	12.7	thirdquartile
14938	St Mary Spital	1	FEMALE	37	0	1	0	12.3	firstquartile
5038	St Mary Spital	0	FEMALE	18	0	0	0	12.4	firstquartile
5645	St Mary Spital	0	FEMALE	18	0	0	0	12.4	firstquartile
5758	St Mary Spital	0	FEMALE	18	0	0	0	12.4	firstquartile
14768	St Mary Spital	0	FEMALE	18	0	0	0	12.4	firstquartile
14770	St Mary Spital	0	FEMALE	18	0	0	0	12.4	firstquartile
15024	St Mary Spital	0	FEMALE	18	0	0	0	12.4	firstquartile
17646	St Mary Spital	0	FEMALE	18	0	0	0	12.4	firstquartile
17928	St Mary Spital	0	FEMALE	18	0	0	0	12.4	firstquartile
20905	St Mary Spital	0	FEMALE	18	0	0	0	12.4	firstquartile
26855	St Mary Spital	0	FEMALE	18	0	0	0	12.4	firstquartile
29957	St Mary Spital	0	FEMALE	18	0	0	0	12.4	firstquartile
30209	St Mary Spital	0	FEMALE	18	0	0	0	12.4	firstquartile
30442	St Mary Spital	0	FEMALE	18	0	0	0	12.4	firstquartile
31277	St Mary Spital	0	FEMALE	18	0	0	0	12.4	firstquartile
31347	St Mary Spital	0	FEMALE	18	0	0	0	12.4	firstquartile
20426	St Mary Spital	1	FEMALE	62	0	0	0	12.1	secondquartile
1860	St Mary Spital	0	FEMALE	56	0	1	0	12.7	thirdquartile
12815	St Mary Spital	0	FEMALE	56	0	1	0	12.7	fourthquartile
6977	St Mary Spital	0	FEMALE	32	0	1	0	12.8	thirdquartile
24184	St Mary Spital	1	FEMALE	39	0	1	0	11.8	thirdquartile
2735	St Mary Spital	0	FEMALE	30	0	1	0	12.8	thirdquartile
3679	St Mary Spital	0	FEMALE	30	0	1	0	12.8	fourthquartile
3729	St Mary Spital	0	FEMALE	30	0	1	0	12.8	thirdquartile
10038	St Mary Spital	0	FEMALE	30	0	1	0	12.8	secondquartile
11594	St Mary Spital	0	FEMALE	30	0	1	0	12.8	secondquartile
20761	St Mary Spital	0	FEMALE	30	0	1	0	12.8	secondquartile
21433	St Mary Spital	0	FEMALE	30	0	1	0	12.8	secondquartile
21865	St Mary Spital	0	FEMALE	30	0	1	0	12.8	fourthquartile
29002	St Mary Spital	0	FEMALE	30	0	1	0	12.8	fourthquartile
31962	St Mary Spital	1	FEMALE	27	0	0	0	10.1	thirdquartile
5079	St Mary Spital	0	FEMALE	27	0	1	0	12.8	firstquartile
7725	St Mary Spital	0	FEMALE	18	0	0	0	12.4	fourthquartile
8076	St Mary Spital	0	FEMALE	18	0	0	0	12.4	thirdquartile
9241	St Mary Spital	0	FEMALE	57	1	1	0	12.6	thirdquartile
9566	St Mary Spital	0	FEMALE	22	0	0	0	12.7	secondquartile
16967	St Mary Spital	0	FEMALE	44	0	0	0	12.7	firstquartile
17941	St Mary Spital	0	FEMALE	27	0	0	0	12.8	thirdquartile
19123	St Mary Spital	1	FEMALE	48	1	0	0	12.3	secondquartile
20489	St Mary Spital	0	FEMALE	45	1	0	0	12.9	thirdquartile
20669	St Mary Spital	1	FEMALE	27	0	0	0	12.4	firstquartile
22490	St Mary Spital	1	FEMALE	22	0	1	0	12.5	secondquartile
23754	St Mary Spital	0	FEMALE	27	0	0	0	12.8	firstquartile
27137	St Mary Spital	0	FEMALE	56	1	1	0	12.9	secondquartile
27140	St Mary Spital	0	FEMALE	52	1	0	0	12.7	thirdquartile
31350	St Mary Spital	1	FEMALE	27	0	1	0	12.5	thirdquartile
19467	St Mary Spital	1	FEMALE	27	1	0	0	12.5	fourthquartile
23060	St Mary Spital	1	FEMALE	27	1	0	0	12.5	secondquartile
30387	St Mary Spital	1	FEMALE	27	1	0	0	12.5	secondquartile
5522	St Mary Spital	0	FEMALE	45	1	0	0	12.9	secondquartile
14554	St Mary Spital	0	FEMALE	45	1	0	0	12.9	secondquartile
19705	St Mary Spital	0	FEMALE	45	1	0	0	12.9	secondquartile
25765	St Mary Spital	0	FEMALE	45	1	0	0	12.9	secondquartile
27278	St Mary Spital	0	FEMALE	45	1	0	0	12.9	secondquartile
22215	St Mary Spital	0	FEMALE	61	0	0	0	12.7	secondquartile
13439	St Mary Spital	0	FEMALE	48	1	0	0	12.8	fourthquartile
17649	St Mary Spital	0	FEMALE	48	1	0	0	12.8	fourthquartile
19936	St Mary Spital	0	FEMALE	48	1	0	0	12.8	fourthquartile
19503	St Mary Spital	1	FEMALE	18	0	1	0	13.4	thirdquartile
20518	St Mary Spital	0	FEMALE	58	1	0	0	12.8	thirdquartile
10701	St Mary Spital	0	FEMALE	43	0	1	0	12.7	thirdquartile
13371	St Mary Spital	0	FEMALE	56	1	0	0	12.7	thirdquartile
27728	St Mary Spital	0	FEMALE	56	1	0	0	12.7	thirdquartile
15654	St Mary Spital	1	FEMALE	66	0	0	0	11.2	thirdquartile
2756	St Mary Spital	1	FEMALE	72	0	0	0	11.8	thirdquartile
27226	St Mary Spital	0	FEMALE	56	0	1	0	12.7	thirdquartile
5596	St Mary Spital	1	FEMALE	18	1	0	0	12.3	thirdquartile
21829	St Mary Spital	1	FEMALE	18	1	0	0	12.3	thirdquartile
22825	St Mary Spital	1	FEMALE	18	1	0	0	12.3	thirdquartile
26266	St Mary Spital	1	FEMALE	18	1	0	0	12.3	thirdquartile
28081	St Mary Spital	1	FEMALE	18	1	0	0	12.3	thirdquartile
28186	St Mary Spital	1	FEMALE	18	1	0	0	12.3	thirdquartile
28235	St Mary Spital	1	FEMALE	18	1	0	0	12.3	thirdquartile
29367	St Mary Spital	1	FEMALE	18	1	0	0	12.3	thirdquartile
29585	St Mary Spital	1	FEMALE	18	1	0	0	12.3	thirdquartile
30292	St Mary Spital	1	FEMALE	18	1	0	0	12.3	thirdquartile
30590	St Mary Spital	1	FEMALE	18	1	0	0	12.3	thirdquartile
31303	St Mary Spital	1	FEMALE	18	1	0	0	12.3	thirdquartile
32172	St Mary Spital	1	FEMALE	18	1	0	0	12.3	thirdquartile
32305	St Mary Spital	1	FEMALE	18	1	0	0	12.3	thirdquartile
9281	St Mary Spital	0	FEMALE	27	0	0	0	12.7	thirdquartile
9665	St Mary Spital	0	FEMALE	27	0	0	0	12.7	thirdquartile
12825	St Mary Spital	0	FEMALE	27	0	0	0	12.7	thirdquartile
22416	St Mary Spital	0	FEMALE	27	0	0	0	12.7	thirdquartile
31527	St Mary Spital	0	FEMALE	27	0	0	0	12.7	thirdquartile
11260	St Mary Spital	0	FEMALE	27	0	1	0	12.7	fourthquartile
11407	St Mary Spital	0	FEMALE	27	0	1	0	12.7	thirdquartile
12642	St Mary Spital	0	FEMALE	58	1	0	0	12.7	firstquartile
8457	St Mary Spital	0	FEMALE	44	0	1	0	12.8	thirdquartile
14431	St Mary Spital	1	FEMALE	37	1	0	0	12.9	thirdquartile
3027	St Mary Spital	1	FEMALE	27	0	0	0	12.5	fourthquartile
3046	St Mary Spital	1	FEMALE	27	0	0	0	12.5	firstquartile
3798	St Mary Spital	1	FEMALE	27	0	0	0	12.5	fourthquartile
12287	St Mary Spital	1	FEMALE	27	0	0	0	12.5	firstquartile
17935	St Mary Spital	1	FEMALE	27	0	0	0	12.5	secondquartile
20092	St Mary Spital	1	FEMALE	27	0	0	0	12.5	secondquartile
20112	St Mary Spital	1	FEMALE	27	0	0	0	12.5	secondquartile
23578	St Mary Spital	1	FEMALE	27	0	0	0	12.5	thirdquartile
25889	St Mary Spital	1	FEMALE	27	0	0	0	12.5	thirdquartile
25949	St Mary Spital	1	FEMALE	27	0	0	0	12.5	fourthquartile
26682	St Mary Spital	1	FEMALE	27	0	0	0	12.5	thirdquartile
26746	St Mary Spital	1	FEMALE	27	0	0	0	12.5	thirdquartile
28071	St Mary Spital	1	FEMALE	27	0	0	0	12.5	secondquartile
29136	St Mary Spital	1	FEMALE	27	0	0	0	12.5	firstquartile
29188	St Mary Spital	1	FEMALE	27	0	0	0	12.5	fourthquartile
29228	St Mary Spital	1	FEMALE	27	0	0	0	12.5	firstquartile
29578	St Mary Spital	1	FEMALE	27	0	0	0	12.5	thirdquartile
29606	St Mary Spital	1	FEMALE	27	0	0	0	12.5	firstquartile
29608	St Mary Spital	1	FEMALE	27	0	0	0	12.5	secondquartile
29888	St Mary Spital	1	FEMALE	27	0	0	0	12.5	thirdquartile
29896	St Mary Spital	1	FEMALE	27	0	0	0	12.5	firstquartile
30840	St Mary Spital	1	FEMALE	27	0	0	0	12.5	fourthquartile
31058	St Mary Spital	1	FEMALE	27	0	0	0	12.5	firstquartile
31191	St Mary Spital	1	FEMALE	27	0	0	0	12.5	firstquartile
31908	St Mary Spital	1	FEMALE	27	0	0	0	12.5	firstquartile
32113	St Mary Spital	1	FEMALE	27	0	0	0	12.5	firstquartile
32299	St Mary Spital	1	FEMALE	27	0	0	0	12.5	firstquartile
12135	St Mary Spital	0	FEMALE	37	0	0	0	12.7	firstquartile
17533	St Mary Spital	0	FEMALE	18	1	0	0	12.5	firstquartile
19386	St Mary Spital	1	FEMALE	32	0	0	0	12.7	firstquartile
19543	St Mary Spital	1	FEMALE	62	0	0	0	12.4	firstquartile
20710	St Mary Spital	0	FEMALE	32	1	0	0	12.9	firstquartile
7414	St Mary Spital	0	FEMALE	37	0	1	0	12.7	firstquartile
30238	St Mary Spital	0	FEMALE	37	0	1	0	12.7	firstquartile
32021	St Mary Spital	0	FEMALE	37	0	1	0	12.7	firstquartile
27782	St Mary Spital	0	FEMALE	57	1	0	0	12.7	firstquartile
10371	St Mary Spital	1	FEMALE	52	1	0	0	12.3	firstquartile
3977	St Mary Spital	0	FEMALE	48	1	0	0	12.9	firstquartile
13892	St Mary Spital	0	FEMALE	48	1	0	0	12.9	firstquartile
15699	St Mary Spital	0	FEMALE	48	1	0	0	12.9	firstquartile
31653	St Mary Spital	1	FEMALE	22	1	0	0	12.6	firstquartile
22422	St Mary Spital	1	FEMALE	77	0	0	0	12.7	firstquartile
3185	St Mary Spital	1	FEMALE	77	0	0	0	12.8	firstquartile
31083	St Mary Spital	1	FEMALE	77	0	0	0	12.8	secondquartile
31401	St Mary Spital	1	FEMALE	77	0	0	0	12.8	firstquartile
21677	St Mary Spital	0	FEMALE	45	1	0	0	12.7	thirdquartile
3699	St Mary Spital	0	FEMALE	69	0	0	0	12.8	thirdquartile
32291	St Mary Spital	1	FEMALE	48	0	0	0	12.5	thirdquartile
19468	St Mary Spital	1	FEMALE	52	1	0	0	12.5	thirdquartile
19517	St Mary Spital	1	FEMALE	52	1	0	0	12.5	firstquartile
29356	St Mary Spital	1	FEMALE	52	1	0	0	12.5	fourthquartile
18326	St Mary Spital	0	FEMALE	57	0	0	0	12.7	fourthquartile
27272	St Mary Spital	0	FEMALE	57	0	0	0	12.7	fourthquartile
32236	St Mary Spital	0	FEMALE	57	0	0	0	12.7	fourthquartile
13880	St Mary Spital	0	FEMALE	45	1	0	0	13	fourthquartile
6727	St Mary Spital	0	FEMALE	45	1	0	0	12.8	fourthquartile
7947	St Mary Spital	0	FEMALE	45	1	0	0	12.8	thirdquartile
9158	St Mary Spital	0	FEMALE	45	1	0	0	12.8	thirdquartile
11695	St Mary Spital	0	FEMALE	45	1	0	0	12.8	thirdquartile
13599	St Mary Spital	0	FEMALE	45	1	0	0	12.8	thirdquartile
14001	St Mary Spital	0	FEMALE	45	1	0	0	12.8	thirdquartile
16964	St Mary Spital	0	FEMALE	45	1	0	0	12.8	thirdquartile
17137	St Mary Spital	0	FEMALE	45	1	0	0	12.8	fourthquartile
17360	St Mary Spital	0	FEMALE	45	1	0	0	12.8	thirdquartile
17976	St Mary Spital	0	FEMALE	45	1	0	0	12.8	fourthquartile
23558	St Mary Spital	0	FEMALE	45	1	0	0	12.8	secondquartile
26079	St Mary Spital	0	FEMALE	45	1	0	0	12.8	secondquartile
27006	St Mary Spital	0	FEMALE	45	1	0	0	12.8	secondquartile
31001	St Mary Spital	0	FEMALE	45	1	0	0	12.8	secondquartile
19184	St Mary Spital	1	FEMALE	32	0	0	0	12.6	secondquartile
32475	St Mary Spital	1	FEMALE	32	0	0	0	12.6	secondquartile
32492	St Mary Spital	1	FEMALE	32	0	0	0	12.6	secondquartile
8781	St Mary Spital	0	FEMALE	18	0	0	0	13.1	secondquartile
2846	St Mary Spital	1	FEMALE	62	0	1	0	12.7	secondquartile
3449	St Mary Spital	1	FEMALE	44	1	0	0	13	secondquartile
6486	St Mary Spital	0	FEMALE	48	0	0	0	12.8	secondquartile
8412	St Mary Spital	1	FEMALE	18	1	1	0	12.5	secondquartile
9691	St Mary Spital	0	FEMALE	27	1	0	0	12.8	secondquartile
11979	St Mary Spital	0	FEMALE	65	0	0	0	12.6	secondquartile
12438	St Mary Spital	0	FEMALE	22	0	0	0	12.7	secondquartile
13790	St Mary Spital	0	FEMALE	27	1	1	0	12.7	secondquartile
15441	St Mary Spital	1	FEMALE	18	0	1	0	12.4	secondquartile
15445	St Mary Spital	1	FEMALE	37	1	1	0	12.6	secondquartile
17939	St Mary Spital	0	FEMALE	18	0	0	0	12.7	secondquartile
19084	St Mary Spital	0	FEMALE	44	1	0	0	12.8	secondquartile
20098	St Mary Spital	0	FEMALE	18	0	1	0	12.9	secondquartile
20157	St Mary Spital	0	FEMALE	22	0	1	0	13	secondquartile
20187	St Mary Spital	0	FEMALE	52	1	0	0	12.8	secondquartile
20283	St Mary Spital	1	FEMALE	18	1	0	0	12.6	thirdquartile
21193	St Mary Spital	1	FEMALE	44	1	0	0	13	thirdquartile
21265	St Mary Spital	1	FEMALE	48	1	0	0	12.5	thirdquartile
22635	St Mary Spital	0	FEMALE	18	1	1	0	12.7	thirdquartile
22719	St Mary Spital	1	FEMALE	27	0	0	0	12.5	thirdquartile
27487	St Mary Spital	0	FEMALE	56	0	0	0	12.8	secondquartile
27675	St Mary Spital	1	FEMALE	18	1	1	0	11.9	secondquartile
27703	St Mary Spital	0	FEMALE	57	1	0	0	12.9	thirdquartile
31069	St Mary Spital	1	FEMALE	18	1	1	0	12.5	thirdquartile
31636	St Mary Spital	1	FEMALE	45	0	0	0	12.6	fourthquartile
15071	St Mary Spital	1	FEMALE	51	1	0	0	12.5	fourthquartile
6535	St Mary Spital	0	FEMALE	27	0	0	0	13	fourthquartile
8086	St Mary Spital	0	FEMALE	27	0	0	0	13	fourthquartile
21974	St Mary Spital	1	FEMALE	32	0	0	0	12.6	fourthquartile
19528	St Mary Spital	0	FEMALE	18	0	0	0	11	fourthquartile
23134	St Mary Spital	0	FEMALE	18	0	0	0	12.4	fourthquartile
25303	St Mary Spital	0	FEMALE	18	0	0	0	12.4	fourthquartile
26664	St Mary Spital	0	FEMALE	18	0	0	0	12.4	firstquartile
24010	St Mary Spital	1	FEMALE	45	0	0	0	12.6	firstquartile
24128	St Mary Spital	1	FEMALE	45	0	0	0	12.6	fourthquartile
11365	St Mary Spital	0	FEMALE	48	1	0	0	12.7	fourthquartile
31478	St Mary Spital	0	FEMALE	48	1	0	0	12.7	fourthquartile
7447	St Mary Spital	0	FEMALE	45	1	0	0	12.8	secondquartile
8022	St Mary Spital	0	FEMALE	45	1	0	0	12.8	fourthquartile
11834	St Mary Spital	0	FEMALE	45	1	0	0	12.8	secondquartile
17075	St Mary Spital	0	FEMALE	45	1	0	0	12.8	secondquartile
23675	St Mary Spital	0	FEMALE	45	1	0	0	12.8	fourthquartile
25546	St Mary Spital	0	FEMALE	45	1	0	0	12.8	secondquartile
25814	St Mary Spital	0	FEMALE	45	1	0	0	12.8	firstquartile
16949	St Mary Spital	1	FEMALE	44	0	0	0	12.5	fourthquartile
22824	St Mary Spital	1	FEMALE	44	0	0	0	12.5	fourthquartile
26808	St Mary Spital	1	FEMALE	44	0	0	0	12.5	secondquartile
28313	St Mary Spital	1	FEMALE	44	0	0	0	12.5	thirdquartile
32136	St Mary Spital	1	FEMALE	44	0	0	0	12.5	fourthquartile
19223	St Mary Spital	1	FEMALE	52	1	0	0	12.5	firstquartile
29064	St Mary Spital	1	FEMALE	52	1	0	0	12.5	fourthquartile
25231	St Mary Spital	1	FEMALE	27	0	0	0	12.5	fourthquartile
27697	St Mary Spital	1	FEMALE	27	0	0	0	12.5	thirdquartile
2893	St Mary Spital	0	FEMALE	68	0	0	0	12.8	thirdquartile
23459	St Mary Spital	1	FEMALE	48	1	0	0	12.6	secondquartile
30917	St Mary Spital	1	FEMALE	48	1	0	0	12.6	thirdquartile
17729	St Mary Spital	1	FEMALE	45	0	0	0	12.5	thirdquartile
19835	St Mary Spital	1	FEMALE	45	0	0	0	12.5	thirdquartile
21830	St Mary Spital	1	FEMALE	45	0	0	0	12.5	thirdquartile
26635	St Mary Spital	1	FEMALE	45	0	0	0	12.5	thirdquartile
27709	St Mary Spital	1	FEMALE	45	0	0	0	12.5	firstquartile
28192	St Mary Spital	1	FEMALE	45	0	0	0	12.5	firstquartile
29893	St Mary Spital	1	FEMALE	45	0	0	0	12.5	firstquartile
29894	St Mary Spital	1	FEMALE	45	0	0	0	12.5	firstquartile
31934	St Mary Spital	1	FEMALE	45	0	0	0	12.5	firstquartile
23804	St Mary Spital	1	FEMALE	44	1	0	0	12.6	firstquartile
31322	St Mary Spital	1	FEMALE	57	0	0	0	12.6	firstquartile
23563	St Mary Spital	1	FEMALE	57	0	0	0	13.1	firstquartile
13349	St Mary Spital	1	FEMALE	35	0	0	0	12.6	firstquartile
19492	St Mary Spital	1	FEMALE	43	0	0	0	12.5	firstquartile
17040	St Mary Spital	1	FEMALE	45	0	0	0	12.6	firstquartile
23262	St Mary Spital	1	FEMALE	45	0	0	0	12.6	firstquartile
29167	St Mary Spital	1	FEMALE	45	0	0	0	12.6	firstquartile
31117	St Mary Spital	1	FEMALE	45	0	0	0	12.6	firstquartile
32202	St Mary Spital	1	FEMALE	45	0	0	0	12.6	firstquartile
14109	St Mary Spital	0	FEMALE	18	0	0	0	12.4	firstquartile
10874	St Mary Spital	0	FEMALE	18	0	0	0	12.2	firstquartile
14493	St Mary Spital	0	FEMALE	18	0	0	0	12.2	firstquartile
19058	St Mary Spital	0	FEMALE	18	0	0	0	12.2	firstquartile
19535	St Mary Spital	0	FEMALE	18	0	0	0	12.2	firstquartile
21201	St Mary Spital	0	FEMALE	18	0	0	0	12.2	firstquartile
13001	St Mary Spital	1	FEMALE	47	1	0	0	11.9	firstquartile
9991	St Mary Spital	1	FEMALE	47	1	0	0	12.5	firstquartile
8675	St Mary Spital	0	FEMALE	18	0	1	0	12.7	firstquartile
8708	St Mary Spital	0	FEMALE	18	0	1	0	12.7	firstquartile
11766	St Mary Spital	0	FEMALE	18	0	1	0	12.7	firstquartile
14208	St Mary Spital	0	FEMALE	18	0	1	0	12.7	firstquartile
16946	St Mary Spital	0	FEMALE	18	0	1	0	12.7	firstquartile
17326	St Mary Spital	0	FEMALE	18	0	1	0	12.7	firstquartile
17437	St Mary Spital	0	FEMALE	18	0	1	0	12.7	thirdquartile
21143	St Mary Spital	0	FEMALE	18	0	1	0	12.7	secondquartile
25898	St Mary Spital	0	FEMALE	18	0	1	0	12.7	secondquartile
27303	St Mary Spital	0	FEMALE	18	0	1	0	12.7	secondquartile
27454	St Mary Spital	0	FEMALE	18	0	1	0	12.7	secondquartile
30371	St Mary Spital	0	FEMALE	18	0	1	0	12.7	secondquartile
30418	St Mary Spital	0	FEMALE	18	0	1	0	12.7	secondquartile
31276	St Mary Spital	0	FEMALE	18	0	1	0	12.7	secondquartile
19950	St Mary Spital	1	FEMALE	56	0	1	0	12.2	secondquartile
10635	St Mary Spital	0	FEMALE	18	0	1	0	13.3	secondquartile
3103	St Mary Spital	1	FEMALE	45	1	1	0	12.6	secondquartile
3439	St Mary Spital	0	FEMALE	18	0	0	0	12.2	secondquartile
7127	St Mary Spital	0	FEMALE	18	0	0	0	12.2	secondquartile
9494	St Mary Spital	0	FEMALE	61	0	1	0	12.7	secondquartile
13112	St Mary Spital	0	FEMALE	18	1	1	0	12.8	secondquartile
19315	St Mary Spital	1	FEMALE	32	0	1	0	12.5	secondquartile
20695	St Mary Spital	1	FEMALE	68	0	0	0	12.8	fourthquartile
20808	St Mary Spital	1	FEMALE	18	1	1	0	12.6	fourthquartile
22536	St Mary Spital	1	FEMALE	39	0	1	0	12.4	fourthquartile
27534	St Mary Spital	0	FEMALE	39	0	1	0	12.7	thirdquartile
29093	St Mary Spital	1	FEMALE	48	1	1	0	12.4	fourthquartile
22678	St Mary Spital	1	FEMALE	49	1	0	0	12.6	secondquartile
23677	St Mary Spital	1	FEMALE	49	1	0	0	12.6	thirdquartile
30916	St Mary Spital	1	FEMALE	49	1	0	0	12.6	fourthquartile
31683	St Mary Spital	1	FEMALE	49	1	0	0	12.6	fourthquartile
32454	St Mary Spital	1	FEMALE	49	1	0	0	12.6	fourthquartile
36089	St Mary Spital	1	FEMALE	49	1	0	0	12.6	fourthquartile
23843	St Mary Spital	1	FEMALE	32	0	0	0	12.9	firstquartile
9746	St Mary Spital	1	FEMALE	53	0	0	0	12.5	thirdquartile
31572	St Mary Spital	1	FEMALE	45	1	0	0	13.9	secondquartile
15670	St Mary Spital	1	FEMALE	45	1	0	0	13	secondquartile
19415	St Mary Spital	1	FEMALE	45	1	0	0	13	thirdquartile
23096	St Mary Spital	1	FEMALE	45	1	0	0	13	firstquartile
23687	St Mary Spital	1	FEMALE	45	1	0	0	13	thirdquartile
30109	St Mary Spital	1	FEMALE	45	1	0	0	13	secondquartile
31532	St Mary Spital	1	FEMALE	45	1	0	0	13	secondquartile
36158	St Mary Spital	1	FEMALE	45	1	0	0	13	firstquartile
14117	St Mary Spital	1	FEMALE	44	1	0	0	13	thirdquartile
20560	St Mary Spital	1	FEMALE	44	1	0	0	13	thirdquartile
16976	St Mary Spital	1	FEMALE	37	0	0	0	12.5	thirdquartile
26453	St Mary Spital	1	FEMALE	37	0	0	0	12.5	firstquartile
28127	St Mary Spital	1	FEMALE	37	0	0	0	12.5	thirdquartile
11431	St Mary Spital	1	FEMALE	56	1	0	0	12.5	secondquartile
12460	St Mary Spital	1	FEMALE	56	1	0	0	12.5	secondquartile
20547	St Mary Spital	1	FEMALE	56	1	0	0	12.5	thirdquartile
21050	St Mary Spital	1	FEMALE	56	1	0	0	12.5	thirdquartile
[truncated: 3,407 more rows]
